# Supplementary material for: Modified graph-based algorithm to analyze security threats in IoT
Source: PeerJ Comput Sci. 2023 Dec 8;9:e1743. doi: 10.7717/peerj-cs.1743 (PMC10773926; doi:10.7717/peerj-cs.1743)
Supplement: Supplemental Information 1 [file peerj-cs-09-1743-s001.zip]

Archive with 5 entries (5 files):
- node.py
- 20_nodes_list.py
- paths_20_nodes_dfs_method.py
- dfs_solution.py
- graph.py
