# Supplementary material for: Modified graph-based algorithm to analyze security threats in IoT
Source: PeerJ Comput Sci. 2023 Dec 8;9:e1743. doi: 10.7717/peerj-cs.1743 (PMC10773926; doi:10.7717/peerj-cs.1743)
Supplement: Supplemental Information 1 [file peerj-cs-09-1743-s001.zip › node.py]

import random
import operator
from collections import OrderedDict 
from operator import getitem
from datetime import datetime
import threading 
import time
import math


class Node:
    def __init__(self, nodeName):
        self.nodeName = nodeName
        self.choosenNb = None
        self.nbList = []
        

    def add_neighbors(self, neighborList):
        for neighbor in neighborList:
            self.nbList.append(neighbor)
                
    def get_neighbors(self):
        for n in self.nbList:
            print(n)
