# Supplementary material for: Modified graph-based algorithm to analyze security threats in IoT
Source: PeerJ Comput Sci. 2023 Dec 8;9:e1743. doi: 10.7717/peerj-cs.1743 (PMC10773926; doi:10.7717/peerj-cs.1743)
Supplement: Supplemental Information 1 [file peerj-cs-09-1743-s001.zip › 20_nodes_list.py]

p_list = [[0, 1, 2, 3, 4, 5, 6, 7, 9, 10, 11, 12, 19, 20] ,
[0, 1, 2, 3, 4, 5, 6, 7, 9, 10, 11, 16, 18, 19, 20] ,
[0, 1, 2, 3, 4, 5, 6, 7, 9, 10, 11, 16, 18, 20] ,
[0, 1, 2, 3, 4, 5, 6, 7, 9, 10, 11, 16, 19, 20] ,
[0, 1, 2, 3, 4, 5, 6, 7, 9, 10, 12, 19, 20] ,
[0, 1, 2, 3, 4, 5, 6, 7, 9, 10, 13, 15, 16, 18, 19, 20] ,
[0, 1, 2, 3, 4, 5, 6, 7, 9, 10, 13, 15, 16, 18, 20] ,
[0, 1, 2, 3, 4, 5, 6, 7, 9, 10, 13, 15, 16, 19, 20] ,
[0, 1, 2, 3, 4, 5, 6, 7, 9, 10, 13, 15, 18, 19, 20] ,
[0, 1, 2, 3, 4, 5, 6, 7, 9, 10, 13, 15, 18, 20] ,
[0, 1, 2, 3, 4, 5, 6, 7, 9, 10, 13, 20] ,
[0, 1, 2, 3, 4, 5, 6, 7, 9, 12, 19, 20] ,
[0, 1, 2, 3, 4, 5, 6, 8, 9, 10, 11, 12, 19, 20] ,
[0, 1, 2, 3, 4, 5, 6, 8, 9, 10, 11, 16, 18, 19, 20] ,
[0, 1, 2, 3, 4, 5, 6, 8, 9, 10, 11, 16, 18, 20] ,
[0, 1, 2, 3, 4, 5, 6, 8, 9, 10, 11, 16, 19, 20] ,
[0, 1, 2, 3, 4, 5, 6, 8, 9, 10, 12, 19, 20] ,
[0, 1, 2, 3, 4, 5, 6, 8, 9, 10, 13, 15, 16, 18, 19, 20] ,
[0, 1, 2, 3, 4, 5, 6, 8, 9, 10, 13, 15, 16, 18, 20] ,
[0, 1, 2, 3, 4, 5, 6, 8, 9, 10, 13, 15, 16, 19, 20] ,
[0, 1, 2, 3, 4, 5, 6, 8, 9, 10, 13, 15, 18, 19, 20] ,
[0, 1, 2, 3, 4, 5, 6, 8, 9, 10, 13, 15, 18, 20] ,
[0, 1, 2, 3, 4, 5, 6, 8, 9, 10, 13, 20] ,
[0, 1, 2, 3, 4, 5, 6, 8, 9, 12, 19, 20] ,
[0, 1, 2, 3, 4, 5, 6, 9, 10, 11, 12, 19, 20] ,
[0, 1, 2, 3, 4, 5, 6, 9, 10, 11, 16, 18, 19, 20] ,
[0, 1, 2, 3, 4, 5, 6, 9, 10, 11, 16, 18, 20] ,
[0, 1, 2, 3, 4, 5, 6, 9, 10, 11, 16, 19, 20] ,
[0, 1, 2, 3, 4, 5, 6, 9, 10, 12, 19, 20] ,
[0, 1, 2, 3, 4, 5, 6, 9, 10, 13, 15, 16, 18, 19, 20] ,
[0, 1, 2, 3, 4, 5, 6, 9, 10, 13, 15, 16, 18, 20] ,
[0, 1, 2, 3, 4, 5, 6, 9, 10, 13, 15, 16, 19, 20] ,
[0, 1, 2, 3, 4, 5, 6, 9, 10, 13, 15, 18, 19, 20] ,
[0, 1, 2, 3, 4, 5, 6, 9, 10, 13, 15, 18, 20] ,
[0, 1, 2, 3, 4, 5, 6, 9, 10, 13, 20] ,
[0, 1, 2, 3, 4, 5, 6, 9, 12, 19, 20] ,
[0, 1, 2, 3, 4, 5, 7, 9, 10, 11, 12, 19, 20] ,
[0, 1, 2, 3, 4, 5, 7, 9, 10, 11, 16, 18, 19, 20] ,
[0, 1, 2, 3, 4, 5, 7, 9, 10, 11, 16, 18, 20] ,
[0, 1, 2, 3, 4, 5, 7, 9, 10, 11, 16, 19, 20] ,
[0, 1, 2, 3, 4, 5, 7, 9, 10, 12, 19, 20] ,
[0, 1, 2, 3, 4, 5, 7, 9, 10, 13, 15, 16, 18, 19, 20] ,
[0, 1, 2, 3, 4, 5, 7, 9, 10, 13, 15, 16, 18, 20] ,
[0, 1, 2, 3, 4, 5, 7, 9, 10, 13, 15, 16, 19, 20] ,
[0, 1, 2, 3, 4, 5, 7, 9, 10, 13, 15, 18, 19, 20] ,
[0, 1, 2, 3, 4, 5, 7, 9, 10, 13, 15, 18, 20] ,
[0, 1, 2, 3, 4, 5, 7, 9, 10, 13, 20] ,
[0, 1, 2, 3, 4, 5, 7, 9, 12, 19, 20] ,
[0, 1, 2, 3, 4, 6, 7, 9, 10, 11, 12, 19, 20] ,
[0, 1, 2, 3, 4, 6, 7, 9, 10, 11, 16, 18, 19, 20] ,
[0, 1, 2, 3, 4, 6, 7, 9, 10, 11, 16, 18, 20] ,
[0, 1, 2, 3, 4, 6, 7, 9, 10, 11, 16, 19, 20] ,
[0, 1, 2, 3, 4, 6, 7, 9, 10, 12, 19, 20] ,
[0, 1, 2, 3, 4, 6, 7, 9, 10, 13, 15, 16, 18, 19, 20] ,
[0, 1, 2, 3, 4, 6, 7, 9, 10, 13, 15, 16, 18, 20] ,
[0, 1, 2, 3, 4, 6, 7, 9, 10, 13, 15, 16, 19, 20] ,
[0, 1, 2, 3, 4, 6, 7, 9, 10, 13, 15, 18, 19, 20] ,
[0, 1, 2, 3, 4, 6, 7, 9, 10, 13, 15, 18, 20] ,
[0, 1, 2, 3, 4, 6, 7, 9, 10, 13, 20] ,
[0, 1, 2, 3, 4, 6, 7, 9, 12, 19, 20] ,
[0, 1, 2, 3, 4, 6, 8, 9, 10, 11, 12, 19, 20] ,
[0, 1, 2, 3, 4, 6, 8, 9, 10, 11, 16, 18, 19, 20] ,
[0, 1, 2, 3, 4, 6, 8, 9, 10, 11, 16, 18, 20] ,
[0, 1, 2, 3, 4, 6, 8, 9, 10, 11, 16, 19, 20] ,
[0, 1, 2, 3, 4, 6, 8, 9, 10, 12, 19, 20] ,
[0, 1, 2, 3, 4, 6, 8, 9, 10, 13, 15, 16, 18, 19, 20] ,
[0, 1, 2, 3, 4, 6, 8, 9, 10, 13, 15, 16, 18, 20] ,
[0, 1, 2, 3, 4, 6, 8, 9, 10, 13, 15, 16, 19, 20] ,
[0, 1, 2, 3, 4, 6, 8, 9, 10, 13, 15, 18, 19, 20] ,
[0, 1, 2, 3, 4, 6, 8, 9, 10, 13, 15, 18, 20] ,
[0, 1, 2, 3, 4, 6, 8, 9, 10, 13, 20] ,
[0, 1, 2, 3, 4, 6, 8, 9, 12, 19, 20] ,
[0, 1, 2, 3, 4, 6, 9, 10, 11, 12, 19, 20] ,
[0, 1, 2, 3, 4, 6, 9, 10, 11, 16, 18, 19, 20] ,
[0, 1, 2, 3, 4, 6, 9, 10, 11, 16, 18, 20] ,
[0, 1, 2, 3, 4, 6, 9, 10, 11, 16, 19, 20] ,
[0, 1, 2, 3, 4, 6, 9, 10, 12, 19, 20] ,
[0, 1, 2, 3, 4, 6, 9, 10, 13, 15, 16, 18, 19, 20] ,
[0, 1, 2, 3, 4, 6, 9, 10, 13, 15, 16, 18, 20] ,
[0, 1, 2, 3, 4, 6, 9, 10, 13, 15, 16, 19, 20] ,
[0, 1, 2, 3, 4, 6, 9, 10, 13, 15, 18, 19, 20] ,
[0, 1, 2, 3, 4, 6, 9, 10, 13, 15, 18, 20] ,
[0, 1, 2, 3, 4, 6, 9, 10, 13, 20] ,
[0, 1, 2, 3, 4, 6, 9, 12, 19, 20] ,
[0, 1, 2, 3, 6, 7, 9, 10, 11, 12, 19, 20] ,
[0, 1, 2, 3, 6, 7, 9, 10, 11, 16, 18, 19, 20] ,
[0, 1, 2, 3, 6, 7, 9, 10, 11, 16, 18, 20] ,
[0, 1, 2, 3, 6, 7, 9, 10, 11, 16, 19, 20] ,
[0, 1, 2, 3, 6, 7, 9, 10, 12, 19, 20] ,
[0, 1, 2, 3, 6, 7, 9, 10, 13, 15, 16, 18, 19, 20] ,
[0, 1, 2, 3, 6, 7, 9, 10, 13, 15, 16, 18, 20] ,
[0, 1, 2, 3, 6, 7, 9, 10, 13, 15, 16, 19, 20] ,
[0, 1, 2, 3, 6, 7, 9, 10, 13, 15, 18, 19, 20] ,
[0, 1, 2, 3, 6, 7, 9, 10, 13, 15, 18, 20] ,
[0, 1, 2, 3, 6, 7, 9, 10, 13, 20] ,
[0, 1, 2, 3, 6, 7, 9, 12, 19, 20] ,
[0, 1, 2, 3, 6, 8, 9, 10, 11, 12, 19, 20] ,
[0, 1, 2, 3, 6, 8, 9, 10, 11, 16, 18, 19, 20] ,
[0, 1, 2, 3, 6, 8, 9, 10, 11, 16, 18, 20] ,
[0, 1, 2, 3, 6, 8, 9, 10, 11, 16, 19, 20] ,
[0, 1, 2, 3, 6, 8, 9, 10, 12, 19, 20] ,
[0, 1, 2, 3, 6, 8, 9, 10, 13, 15, 16, 18, 19, 20] ,
[0, 1, 2, 3, 6, 8, 9, 10, 13, 15, 16, 18, 20] ,
[0, 1, 2, 3, 6, 8, 9, 10, 13, 15, 16, 19, 20] ,
[0, 1, 2, 3, 6, 8, 9, 10, 13, 15, 18, 19, 20] ,
[0, 1, 2, 3, 6, 8, 9, 10, 13, 15, 18, 20] ,
[0, 1, 2, 3, 6, 8, 9, 10, 13, 20] ,
[0, 1, 2, 3, 6, 8, 9, 12, 19, 20] ,
[0, 1, 2, 3, 6, 9, 10, 11, 12, 19, 20] ,
[0, 1, 2, 3, 6, 9, 10, 11, 16, 18, 19, 20] ,
[0, 1, 2, 3, 6, 9, 10, 11, 16, 18, 20] ,
[0, 1, 2, 3, 6, 9, 10, 11, 16, 19, 20] ,
[0, 1, 2, 3, 6, 9, 10, 12, 19, 20] ,
[0, 1, 2, 3, 6, 9, 10, 13, 15, 16, 18, 19, 20] ,
[0, 1, 2, 3, 6, 9, 10, 13, 15, 16, 18, 20] ,
[0, 1, 2, 3, 6, 9, 10, 13, 15, 16, 19, 20] ,
[0, 1, 2, 3, 6, 9, 10, 13, 15, 18, 19, 20] ,
[0, 1, 2, 3, 6, 9, 10, 13, 15, 18, 20] ,
[0, 1, 2, 3, 6, 9, 10, 13, 20] ,
[0, 1, 2, 3, 6, 9, 12, 19, 20] ,
[0, 1, 2, 4, 5, 6, 7, 9, 10, 11, 12, 19, 20] ,
[0, 1, 2, 4, 5, 6, 7, 9, 10, 11, 16, 18, 19, 20] ,
[0, 1, 2, 4, 5, 6, 7, 9, 10, 11, 16, 18, 20] ,
[0, 1, 2, 4, 5, 6, 7, 9, 10, 11, 16, 19, 20] ,
[0, 1, 2, 4, 5, 6, 7, 9, 10, 12, 19, 20] ,
[0, 1, 2, 4, 5, 6, 7, 9, 10, 13, 15, 16, 18, 19, 20] ,
[0, 1, 2, 4, 5, 6, 7, 9, 10, 13, 15, 16, 18, 20] ,
[0, 1, 2, 4, 5, 6, 7, 9, 10, 13, 15, 16, 19, 20] ,
[0, 1, 2, 4, 5, 6, 7, 9, 10, 13, 15, 18, 19, 20] ,
[0, 1, 2, 4, 5, 6, 7, 9, 10, 13, 15, 18, 20] ,
[0, 1, 2, 4, 5, 6, 7, 9, 10, 13, 20] ,
[0, 1, 2, 4, 5, 6, 7, 9, 12, 19, 20] ,
[0, 1, 2, 4, 5, 6, 8, 9, 10, 11, 12, 19, 20] ,
[0, 1, 2, 4, 5, 6, 8, 9, 10, 11, 16, 18, 19, 20] ,
[0, 1, 2, 4, 5, 6, 8, 9, 10, 11, 16, 18, 20] ,
[0, 1, 2, 4, 5, 6, 8, 9, 10, 11, 16, 19, 20] ,
[0, 1, 2, 4, 5, 6, 8, 9, 10, 12, 19, 20] ,
[0, 1, 2, 4, 5, 6, 8, 9, 10, 13, 15, 16, 18, 19, 20] ,
[0, 1, 2, 4, 5, 6, 8, 9, 10, 13, 15, 16, 18, 20] ,
[0, 1, 2, 4, 5, 6, 8, 9, 10, 13, 15, 16, 19, 20] ,
[0, 1, 2, 4, 5, 6, 8, 9, 10, 13, 15, 18, 19, 20] ,
[0, 1, 2, 4, 5, 6, 8, 9, 10, 13, 15, 18, 20] ,
[0, 1, 2, 4, 5, 6, 8, 9, 10, 13, 20] ,
[0, 1, 2, 4, 5, 6, 8, 9, 12, 19, 20] ,
[0, 1, 2, 4, 5, 6, 9, 10, 11, 12, 19, 20] ,
[0, 1, 2, 4, 5, 6, 9, 10, 11, 16, 18, 19, 20] ,
[0, 1, 2, 4, 5, 6, 9, 10, 11, 16, 18, 20] ,
[0, 1, 2, 4, 5, 6, 9, 10, 11, 16, 19, 20] ,
[0, 1, 2, 4, 5, 6, 9, 10, 12, 19, 20] ,
[0, 1, 2, 4, 5, 6, 9, 10, 13, 15, 16, 18, 19, 20] ,
[0, 1, 2, 4, 5, 6, 9, 10, 13, 15, 16, 18, 20] ,
[0, 1, 2, 4, 5, 6, 9, 10, 13, 15, 16, 19, 20] ,
[0, 1, 2, 4, 5, 6, 9, 10, 13, 15, 18, 19, 20] ,
[0, 1, 2, 4, 5, 6, 9, 10, 13, 15, 18, 20] ,
[0, 1, 2, 4, 5, 6, 9, 10, 13, 20] ,
[0, 1, 2, 4, 5, 6, 9, 12, 19, 20] ,
[0, 1, 2, 4, 5, 7, 9, 10, 11, 12, 19, 20] ,
[0, 1, 2, 4, 5, 7, 9, 10, 11, 16, 18, 19, 20] ,
[0, 1, 2, 4, 5, 7, 9, 10, 11, 16, 18, 20] ,
[0, 1, 2, 4, 5, 7, 9, 10, 11, 16, 19, 20] ,
[0, 1, 2, 4, 5, 7, 9, 10, 12, 19, 20] ,
[0, 1, 2, 4, 5, 7, 9, 10, 13, 15, 16, 18, 19, 20] ,
[0, 1, 2, 4, 5, 7, 9, 10, 13, 15, 16, 18, 20] ,
[0, 1, 2, 4, 5, 7, 9, 10, 13, 15, 16, 19, 20] ,
[0, 1, 2, 4, 5, 7, 9, 10, 13, 15, 18, 19, 20] ,
[0, 1, 2, 4, 5, 7, 9, 10, 13, 15, 18, 20] ,
[0, 1, 2, 4, 5, 7, 9, 10, 13, 20] ,
[0, 1, 2, 4, 5, 7, 9, 12, 19, 20] ,
[0, 1, 2, 4, 6, 7, 9, 10, 11, 12, 19, 20] ,
[0, 1, 2, 4, 6, 7, 9, 10, 11, 16, 18, 19, 20] ,
[0, 1, 2, 4, 6, 7, 9, 10, 11, 16, 18, 20] ,
[0, 1, 2, 4, 6, 7, 9, 10, 11, 16, 19, 20] ,
[0, 1, 2, 4, 6, 7, 9, 10, 12, 19, 20] ,
[0, 1, 2, 4, 6, 7, 9, 10, 13, 15, 16, 18, 19, 20] ,
[0, 1, 2, 4, 6, 7, 9, 10, 13, 15, 16, 18, 20] ,
[0, 1, 2, 4, 6, 7, 9, 10, 13, 15, 16, 19, 20] ,
[0, 1, 2, 4, 6, 7, 9, 10, 13, 15, 18, 19, 20] ,
[0, 1, 2, 4, 6, 7, 9, 10, 13, 15, 18, 20] ,
[0, 1, 2, 4, 6, 7, 9, 10, 13, 20] ,
[0, 1, 2, 4, 6, 7, 9, 12, 19, 20] ,
[0, 1, 2, 4, 6, 8, 9, 10, 11, 12, 19, 20] ,
[0, 1, 2, 4, 6, 8, 9, 10, 11, 16, 18, 19, 20] ,
[0, 1, 2, 4, 6, 8, 9, 10, 11, 16, 18, 20] ,
[0, 1, 2, 4, 6, 8, 9, 10, 11, 16, 19, 20] ,
[0, 1, 2, 4, 6, 8, 9, 10, 12, 19, 20] ,
[0, 1, 2, 4, 6, 8, 9, 10, 13, 15, 16, 18, 19, 20] ,
[0, 1, 2, 4, 6, 8, 9, 10, 13, 15, 16, 18, 20] ,
[0, 1, 2, 4, 6, 8, 9, 10, 13, 15, 16, 19, 20] ,
[0, 1, 2, 4, 6, 8, 9, 10, 13, 15, 18, 19, 20] ,
[0, 1, 2, 4, 6, 8, 9, 10, 13, 15, 18, 20] ,
[0, 1, 2, 4, 6, 8, 9, 10, 13, 20] ,
[0, 1, 2, 4, 6, 8, 9, 12, 19, 20] ,
[0, 1, 2, 4, 6, 9, 10, 11, 12, 19, 20] ,
[0, 1, 2, 4, 6, 9, 10, 11, 16, 18, 19, 20] ,
[0, 1, 2, 4, 6, 9, 10, 11, 16, 18, 20] ,
[0, 1, 2, 4, 6, 9, 10, 11, 16, 19, 20] ,
[0, 1, 2, 4, 6, 9, 10, 12, 19, 20] ,
[0, 1, 2, 4, 6, 9, 10, 13, 15, 16, 18, 19, 20] ,
[0, 1, 2, 4, 6, 9, 10, 13, 15, 16, 18, 20] ,
[0, 1, 2, 4, 6, 9, 10, 13, 15, 16, 19, 20] ,
[0, 1, 2, 4, 6, 9, 10, 13, 15, 18, 19, 20] ,
[0, 1, 2, 4, 6, 9, 10, 13, 15, 18, 20] ,
[0, 1, 2, 4, 6, 9, 10, 13, 20] ,
[0, 1, 2, 4, 6, 9, 12, 19, 20] ,
[0, 1, 4, 5, 6, 7, 9, 10, 11, 12, 19, 20] ,
[0, 1, 4, 5, 6, 7, 9, 10, 11, 16, 18, 19, 20] ,
[0, 1, 4, 5, 6, 7, 9, 10, 11, 16, 18, 20] ,
[0, 1, 4, 5, 6, 7, 9, 10, 11, 16, 19, 20] ,
[0, 1, 4, 5, 6, 7, 9, 10, 12, 19, 20] ,
[0, 1, 4, 5, 6, 7, 9, 10, 13, 15, 16, 18, 19, 20] ,
[0, 1, 4, 5, 6, 7, 9, 10, 13, 15, 16, 18, 20] ,
[0, 1, 4, 5, 6, 7, 9, 10, 13, 15, 16, 19, 20] ,
[0, 1, 4, 5, 6, 7, 9, 10, 13, 15, 18, 19, 20] ,
[0, 1, 4, 5, 6, 7, 9, 10, 13, 15, 18, 20] ,
[0, 1, 4, 5, 6, 7, 9, 10, 13, 20] ,
[0, 1, 4, 5, 6, 7, 9, 12, 19, 20] ,
[0, 1, 4, 5, 6, 8, 9, 10, 11, 12, 19, 20] ,
[0, 1, 4, 5, 6, 8, 9, 10, 11, 16, 18, 19, 20] ,
[0, 1, 4, 5, 6, 8, 9, 10, 11, 16, 18, 20] ,
[0, 1, 4, 5, 6, 8, 9, 10, 11, 16, 19, 20] ,
[0, 1, 4, 5, 6, 8, 9, 10, 12, 19, 20] ,
[0, 1, 4, 5, 6, 8, 9, 10, 13, 15, 16, 18, 19, 20] ,
[0, 1, 4, 5, 6, 8, 9, 10, 13, 15, 16, 18, 20] ,
[0, 1, 4, 5, 6, 8, 9, 10, 13, 15, 16, 19, 20] ,
[0, 1, 4, 5, 6, 8, 9, 10, 13, 15, 18, 19, 20] ,
[0, 1, 4, 5, 6, 8, 9, 10, 13, 15, 18, 20] ,
[0, 1, 4, 5, 6, 8, 9, 10, 13, 20] ,
[0, 1, 4, 5, 6, 8, 9, 12, 19, 20] ,
[0, 1, 4, 5, 6, 9, 10, 11, 12, 19, 20] ,
[0, 1, 4, 5, 6, 9, 10, 11, 16, 18, 19, 20] ,
[0, 1, 4, 5, 6, 9, 10, 11, 16, 18, 20] ,
[0, 1, 4, 5, 6, 9, 10, 11, 16, 19, 20] ,
[0, 1, 4, 5, 6, 9, 10, 12, 19, 20] ,
[0, 1, 4, 5, 6, 9, 10, 13, 15, 16, 18, 19, 20] ,
[0, 1, 4, 5, 6, 9, 10, 13, 15, 16, 18, 20] ,
[0, 1, 4, 5, 6, 9, 10, 13, 15, 16, 19, 20] ,
[0, 1, 4, 5, 6, 9, 10, 13, 15, 18, 19, 20] ,
[0, 1, 4, 5, 6, 9, 10, 13, 15, 18, 20] ,
[0, 1, 4, 5, 6, 9, 10, 13, 20] ,
[0, 1, 4, 5, 6, 9, 12, 19, 20] ,
[0, 1, 4, 5, 7, 9, 10, 11, 12, 19, 20] ,
[0, 1, 4, 5, 7, 9, 10, 11, 16, 18, 19, 20] ,
[0, 1, 4, 5, 7, 9, 10, 11, 16, 18, 20] ,
[0, 1, 4, 5, 7, 9, 10, 11, 16, 19, 20] ,
[0, 1, 4, 5, 7, 9, 10, 12, 19, 20] ,
[0, 1, 4, 5, 7, 9, 10, 13, 15, 16, 18, 19, 20] ,
[0, 1, 4, 5, 7, 9, 10, 13, 15, 16, 18, 20] ,
[0, 1, 4, 5, 7, 9, 10, 13, 15, 16, 19, 20] ,
[0, 1, 4, 5, 7, 9, 10, 13, 15, 18, 19, 20] ,
[0, 1, 4, 5, 7, 9, 10, 13, 15, 18, 20] ,
[0, 1, 4, 5, 7, 9, 10, 13, 20] ,
[0, 1, 4, 5, 7, 9, 12, 19, 20] ,
[0, 1, 4, 6, 7, 9, 10, 11, 12, 19, 20] ,
[0, 1, 4, 6, 7, 9, 10, 11, 16, 18, 19, 20] ,
[0, 1, 4, 6, 7, 9, 10, 11, 16, 18, 20] ,
[0, 1, 4, 6, 7, 9, 10, 11, 16, 19, 20] ,
[0, 1, 4, 6, 7, 9, 10, 12, 19, 20] ,
[0, 1, 4, 6, 7, 9, 10, 13, 15, 16, 18, 19, 20] ,
[0, 1, 4, 6, 7, 9, 10, 13, 15, 16, 18, 20] ,
[0, 1, 4, 6, 7, 9, 10, 13, 15, 16, 19, 20] ,
[0, 1, 4, 6, 7, 9, 10, 13, 15, 18, 19, 20] ,
[0, 1, 4, 6, 7, 9, 10, 13, 15, 18, 20] ,
[0, 1, 4, 6, 7, 9, 10, 13, 20] ,
[0, 1, 4, 6, 7, 9, 12, 19, 20] ,
[0, 1, 4, 6, 8, 9, 10, 11, 12, 19, 20] ,
[0, 1, 4, 6, 8, 9, 10, 11, 16, 18, 19, 20] ,
[0, 1, 4, 6, 8, 9, 10, 11, 16, 18, 20] ,
[0, 1, 4, 6, 8, 9, 10, 11, 16, 19, 20] ,
[0, 1, 4, 6, 8, 9, 10, 12, 19, 20] ,
[0, 1, 4, 6, 8, 9, 10, 13, 15, 16, 18, 19, 20] ,
[0, 1, 4, 6, 8, 9, 10, 13, 15, 16, 18, 20] ,
[0, 1, 4, 6, 8, 9, 10, 13, 15, 16, 19, 20] ,
[0, 1, 4, 6, 8, 9, 10, 13, 15, 18, 19, 20] ,
[0, 1, 4, 6, 8, 9, 10, 13, 15, 18, 20] ,
[0, 1, 4, 6, 8, 9, 10, 13, 20] ,
[0, 1, 4, 6, 8, 9, 12, 19, 20] ,
[0, 1, 4, 6, 9, 10, 11, 12, 19, 20] ,
[0, 1, 4, 6, 9, 10, 11, 16, 18, 19, 20] ,
[0, 1, 4, 6, 9, 10, 11, 16, 18, 20] ,
[0, 1, 4, 6, 9, 10, 11, 16, 19, 20] ,
[0, 1, 4, 6, 9, 10, 12, 19, 20] ,
[0, 1, 4, 6, 9, 10, 13, 15, 16, 18, 19, 20] ,
[0, 1, 4, 6, 9, 10, 13, 15, 16, 18, 20] ,
[0, 1, 4, 6, 9, 10, 13, 15, 16, 19, 20] ,
[0, 1, 4, 6, 9, 10, 13, 15, 18, 19, 20] ,
[0, 1, 4, 6, 9, 10, 13, 15, 18, 20] ,
[0, 1, 4, 6, 9, 10, 13, 20] ,
[0, 1, 4, 6, 9, 12, 19, 20] ,
[0, 2, 3, 4, 5, 6, 7, 9, 10, 11, 12, 19, 20] ,
[0, 2, 3, 4, 5, 6, 7, 9, 10, 11, 16, 18, 19, 20] ,
[0, 2, 3, 4, 5, 6, 7, 9, 10, 11, 16, 18, 20] ,
[0, 2, 3, 4, 5, 6, 7, 9, 10, 11, 16, 19, 20] ,
[0, 2, 3, 4, 5, 6, 7, 9, 10, 12, 19, 20] ,
[0, 2, 3, 4, 5, 6, 7, 9, 10, 13, 15, 16, 18, 19, 20] ,
[0, 2, 3, 4, 5, 6, 7, 9, 10, 13, 15, 16, 18, 20] ,
[0, 2, 3, 4, 5, 6, 7, 9, 10, 13, 15, 16, 19, 20] ,
[0, 2, 3, 4, 5, 6, 7, 9, 10, 13, 15, 18, 19, 20] ,
[0, 2, 3, 4, 5, 6, 7, 9, 10, 13, 15, 18, 20] ,
[0, 2, 3, 4, 5, 6, 7, 9, 10, 13, 20] ,
[0, 2, 3, 4, 5, 6, 7, 9, 12, 19, 20] ,
[0, 2, 3, 4, 5, 6, 8, 9, 10, 11, 12, 19, 20] ,
[0, 2, 3, 4, 5, 6, 8, 9, 10, 11, 16, 18, 19, 20] ,
[0, 2, 3, 4, 5, 6, 8, 9, 10, 11, 16, 18, 20] ,
[0, 2, 3, 4, 5, 6, 8, 9, 10, 11, 16, 19, 20] ,
[0, 2, 3, 4, 5, 6, 8, 9, 10, 12, 19, 20] ,
[0, 2, 3, 4, 5, 6, 8, 9, 10, 13, 15, 16, 18, 19, 20] ,
[0, 2, 3, 4, 5, 6, 8, 9, 10, 13, 15, 16, 18, 20] ,
[0, 2, 3, 4, 5, 6, 8, 9, 10, 13, 15, 16, 19, 20] ,
[0, 2, 3, 4, 5, 6, 8, 9, 10, 13, 15, 18, 19, 20] ,
[0, 2, 3, 4, 5, 6, 8, 9, 10, 13, 15, 18, 20] ,
[0, 2, 3, 4, 5, 6, 8, 9, 10, 13, 20] ,
[0, 2, 3, 4, 5, 6, 8, 9, 12, 19, 20] ,
[0, 2, 3, 4, 5, 6, 9, 10, 11, 12, 19, 20] ,
[0, 2, 3, 4, 5, 6, 9, 10, 11, 16, 18, 19, 20] ,
[0, 2, 3, 4, 5, 6, 9, 10, 11, 16, 18, 20] ,
[0, 2, 3, 4, 5, 6, 9, 10, 11, 16, 19, 20] ,
[0, 2, 3, 4, 5, 6, 9, 10, 12, 19, 20] ,
[0, 2, 3, 4, 5, 6, 9, 10, 13, 15, 16, 18, 19, 20] ,
[0, 2, 3, 4, 5, 6, 9, 10, 13, 15, 16, 18, 20] ,
[0, 2, 3, 4, 5, 6, 9, 10, 13, 15, 16, 19, 20] ,
[0, 2, 3, 4, 5, 6, 9, 10, 13, 15, 18, 19, 20] ,
[0, 2, 3, 4, 5, 6, 9, 10, 13, 15, 18, 20] ,
[0, 2, 3, 4, 5, 6, 9, 10, 13, 20] ,
[0, 2, 3, 4, 5, 6, 9, 12, 19, 20] ,
[0, 2, 3, 4, 5, 7, 9, 10, 11, 12, 19, 20] ,
[0, 2, 3, 4, 5, 7, 9, 10, 11, 16, 18, 19, 20] ,
[0, 2, 3, 4, 5, 7, 9, 10, 11, 16, 18, 20] ,
[0, 2, 3, 4, 5, 7, 9, 10, 11, 16, 19, 20] ,
[0, 2, 3, 4, 5, 7, 9, 10, 12, 19, 20] ,
[0, 2, 3, 4, 5, 7, 9, 10, 13, 15, 16, 18, 19, 20] ,
[0, 2, 3, 4, 5, 7, 9, 10, 13, 15, 16, 18, 20] ,
[0, 2, 3, 4, 5, 7, 9, 10, 13, 15, 16, 19, 20] ,
[0, 2, 3, 4, 5, 7, 9, 10, 13, 15, 18, 19, 20] ,
[0, 2, 3, 4, 5, 7, 9, 10, 13, 15, 18, 20] ,
[0, 2, 3, 4, 5, 7, 9, 10, 13, 20] ,
[0, 2, 3, 4, 5, 7, 9, 12, 19, 20] ,
[0, 2, 3, 4, 6, 7, 9, 10, 11, 12, 19, 20] ,
[0, 2, 3, 4, 6, 7, 9, 10, 11, 16, 18, 19, 20] ,
[0, 2, 3, 4, 6, 7, 9, 10, 11, 16, 18, 20] ,
[0, 2, 3, 4, 6, 7, 9, 10, 11, 16, 19, 20] ,
[0, 2, 3, 4, 6, 7, 9, 10, 12, 19, 20] ,
[0, 2, 3, 4, 6, 7, 9, 10, 13, 15, 16, 18, 19, 20] ,
[0, 2, 3, 4, 6, 7, 9, 10, 13, 15, 16, 18, 20] ,
[0, 2, 3, 4, 6, 7, 9, 10, 13, 15, 16, 19, 20] ,
[0, 2, 3, 4, 6, 7, 9, 10, 13, 15, 18, 19, 20] ,
[0, 2, 3, 4, 6, 7, 9, 10, 13, 15, 18, 20] ,
[0, 2, 3, 4, 6, 7, 9, 10, 13, 20] ,
[0, 2, 3, 4, 6, 7, 9, 12, 19, 20] ,
[0, 2, 3, 4, 6, 8, 9, 10, 11, 12, 19, 20] ,
[0, 2, 3, 4, 6, 8, 9, 10, 11, 16, 18, 19, 20] ,
[0, 2, 3, 4, 6, 8, 9, 10, 11, 16, 18, 20] ,
[0, 2, 3, 4, 6, 8, 9, 10, 11, 16, 19, 20] ,
[0, 2, 3, 4, 6, 8, 9, 10, 12, 19, 20] ,
[0, 2, 3, 4, 6, 8, 9, 10, 13, 15, 16, 18, 19, 20] ,
[0, 2, 3, 4, 6, 8, 9, 10, 13, 15, 16, 18, 20] ,
[0, 2, 3, 4, 6, 8, 9, 10, 13, 15, 16, 19, 20] ,
[0, 2, 3, 4, 6, 8, 9, 10, 13, 15, 18, 19, 20] ,
[0, 2, 3, 4, 6, 8, 9, 10, 13, 15, 18, 20] ,
[0, 2, 3, 4, 6, 8, 9, 10, 13, 20] ,
[0, 2, 3, 4, 6, 8, 9, 12, 19, 20] ,
[0, 2, 3, 4, 6, 9, 10, 11, 12, 19, 20] ,
[0, 2, 3, 4, 6, 9, 10, 11, 16, 18, 19, 20] ,
[0, 2, 3, 4, 6, 9, 10, 11, 16, 18, 20] ,
[0, 2, 3, 4, 6, 9, 10, 11, 16, 19, 20] ,
[0, 2, 3, 4, 6, 9, 10, 12, 19, 20] ,
[0, 2, 3, 4, 6, 9, 10, 13, 15, 16, 18, 19, 20] ,
[0, 2, 3, 4, 6, 9, 10, 13, 15, 16, 18, 20] ,
[0, 2, 3, 4, 6, 9, 10, 13, 15, 16, 19, 20] ,
[0, 2, 3, 4, 6, 9, 10, 13, 15, 18, 19, 20] ,
[0, 2, 3, 4, 6, 9, 10, 13, 15, 18, 20] ,
[0, 2, 3, 4, 6, 9, 10, 13, 20] ,
[0, 2, 3, 4, 6, 9, 12, 19, 20] ,
[0, 2, 3, 6, 7, 9, 10, 11, 12, 19, 20] ,
[0, 2, 3, 6, 7, 9, 10, 11, 16, 18, 19, 20] ,
[0, 2, 3, 6, 7, 9, 10, 11, 16, 18, 20] ,
[0, 2, 3, 6, 7, 9, 10, 11, 16, 19, 20] ,
[0, 2, 3, 6, 7, 9, 10, 12, 19, 20] ,
[0, 2, 3, 6, 7, 9, 10, 13, 15, 16, 18, 19, 20] ,
[0, 2, 3, 6, 7, 9, 10, 13, 15, 16, 18, 20] ,
[0, 2, 3, 6, 7, 9, 10, 13, 15, 16, 19, 20] ,
[0, 2, 3, 6, 7, 9, 10, 13, 15, 18, 19, 20] ,
[0, 2, 3, 6, 7, 9, 10, 13, 15, 18, 20] ,
[0, 2, 3, 6, 7, 9, 10, 13, 20] ,
[0, 2, 3, 6, 7, 9, 12, 19, 20] ,
[0, 2, 3, 6, 8, 9, 10, 11, 12, 19, 20] ,
[0, 2, 3, 6, 8, 9, 10, 11, 16, 18, 19, 20] ,
[0, 2, 3, 6, 8, 9, 10, 11, 16, 18, 20] ,
[0, 2, 3, 6, 8, 9, 10, 11, 16, 19, 20] ,
[0, 2, 3, 6, 8, 9, 10, 12, 19, 20] ,
[0, 2, 3, 6, 8, 9, 10, 13, 15, 16, 18, 19, 20] ,
[0, 2, 3, 6, 8, 9, 10, 13, 15, 16, 18, 20] ,
[0, 2, 3, 6, 8, 9, 10, 13, 15, 16, 19, 20] ,
[0, 2, 3, 6, 8, 9, 10, 13, 15, 18, 19, 20] ,
[0, 2, 3, 6, 8, 9, 10, 13, 15, 18, 20] ,
[0, 2, 3, 6, 8, 9, 10, 13, 20] ,
[0, 2, 3, 6, 8, 9, 12, 19, 20] ,
[0, 2, 3, 6, 9, 10, 11, 12, 19, 20] ,
[0, 2, 3, 6, 9, 10, 11, 16, 18, 19, 20] ,
[0, 2, 3, 6, 9, 10, 11, 16, 18, 20] ,
[0, 2, 3, 6, 9, 10, 11, 16, 19, 20] ,
[0, 2, 3, 6, 9, 10, 12, 19, 20] ,
[0, 2, 3, 6, 9, 10, 13, 15, 16, 18, 19, 20] ,
[0, 2, 3, 6, 9, 10, 13, 15, 16, 18, 20] ,
[0, 2, 3, 6, 9, 10, 13, 15, 16, 19, 20] ,
[0, 2, 3, 6, 9, 10, 13, 15, 18, 19, 20] ,
[0, 2, 3, 6, 9, 10, 13, 15, 18, 20] ,
[0, 2, 3, 6, 9, 10, 13, 20] ,
[0, 2, 3, 6, 9, 12, 19, 20] ,
[0, 2, 4, 5, 6, 7, 9, 10, 11, 12, 19, 20] ,
[0, 2, 4, 5, 6, 7, 9, 10, 11, 16, 18, 19, 20] ,
[0, 2, 4, 5, 6, 7, 9, 10, 11, 16, 18, 20] ,
[0, 2, 4, 5, 6, 7, 9, 10, 11, 16, 19, 20] ,
[0, 2, 4, 5, 6, 7, 9, 10, 12, 19, 20] ,
[0, 2, 4, 5, 6, 7, 9, 10, 13, 15, 16, 18, 19, 20] ,
[0, 2, 4, 5, 6, 7, 9, 10, 13, 15, 16, 18, 20] ,
[0, 2, 4, 5, 6, 7, 9, 10, 13, 15, 16, 19, 20] ,
[0, 2, 4, 5, 6, 7, 9, 10, 13, 15, 18, 19, 20] ,
[0, 2, 4, 5, 6, 7, 9, 10, 13, 15, 18, 20] ,
[0, 2, 4, 5, 6, 7, 9, 10, 13, 20] ,
[0, 2, 4, 5, 6, 7, 9, 12, 19, 20] ,
[0, 2, 4, 5, 6, 8, 9, 10, 11, 12, 19, 20] ,
[0, 2, 4, 5, 6, 8, 9, 10, 11, 16, 18, 19, 20] ,
[0, 2, 4, 5, 6, 8, 9, 10, 11, 16, 18, 20] ,
[0, 2, 4, 5, 6, 8, 9, 10, 11, 16, 19, 20] ,
[0, 2, 4, 5, 6, 8, 9, 10, 12, 19, 20] ,
[0, 2, 4, 5, 6, 8, 9, 10, 13, 15, 16, 18, 19, 20] ,
[0, 2, 4, 5, 6, 8, 9, 10, 13, 15, 16, 18, 20] ,
[0, 2, 4, 5, 6, 8, 9, 10, 13, 15, 16, 19, 20] ,
[0, 2, 4, 5, 6, 8, 9, 10, 13, 15, 18, 19, 20] ,
[0, 2, 4, 5, 6, 8, 9, 10, 13, 15, 18, 20] ,
[0, 2, 4, 5, 6, 8, 9, 10, 13, 20] ,
[0, 2, 4, 5, 6, 8, 9, 12, 19, 20] ,
[0, 2, 4, 5, 6, 9, 10, 11, 12, 19, 20] ,
[0, 2, 4, 5, 6, 9, 10, 11, 16, 18, 19, 20] ,
[0, 2, 4, 5, 6, 9, 10, 11, 16, 18, 20] ,
[0, 2, 4, 5, 6, 9, 10, 11, 16, 19, 20] ,
[0, 2, 4, 5, 6, 9, 10, 12, 19, 20] ,
[0, 2, 4, 5, 6, 9, 10, 13, 15, 16, 18, 19, 20] ,
[0, 2, 4, 5, 6, 9, 10, 13, 15, 16, 18, 20] ,
[0, 2, 4, 5, 6, 9, 10, 13, 15, 16, 19, 20] ,
[0, 2, 4, 5, 6, 9, 10, 13, 15, 18, 19, 20] ,
[0, 2, 4, 5, 6, 9, 10, 13, 15, 18, 20] ,
[0, 2, 4, 5, 6, 9, 10, 13, 20] ,
[0, 2, 4, 5, 6, 9, 12, 19, 20] ,
[0, 2, 4, 5, 7, 9, 10, 11, 12, 19, 20] ,
[0, 2, 4, 5, 7, 9, 10, 11, 16, 18, 19, 20] ,
[0, 2, 4, 5, 7, 9, 10, 11, 16, 18, 20] ,
[0, 2, 4, 5, 7, 9, 10, 11, 16, 19, 20] ,
[0, 2, 4, 5, 7, 9, 10, 12, 19, 20] ,
[0, 2, 4, 5, 7, 9, 10, 13, 15, 16, 18, 19, 20] ,
[0, 2, 4, 5, 7, 9, 10, 13, 15, 16, 18, 20] ,
[0, 2, 4, 5, 7, 9, 10, 13, 15, 16, 19, 20] ,
[0, 2, 4, 5, 7, 9, 10, 13, 15, 18, 19, 20] ,
[0, 2, 4, 5, 7, 9, 10, 13, 15, 18, 20] ,
[0, 2, 4, 5, 7, 9, 10, 13, 20] ,
[0, 2, 4, 5, 7, 9, 12, 19, 20] ,
[0, 2, 4, 6, 7, 9, 10, 11, 12, 19, 20] ,
[0, 2, 4, 6, 7, 9, 10, 11, 16, 18, 19, 20] ,
[0, 2, 4, 6, 7, 9, 10, 11, 16, 18, 20] ,
[0, 2, 4, 6, 7, 9, 10, 11, 16, 19, 20] ,
[0, 2, 4, 6, 7, 9, 10, 12, 19, 20] ,
[0, 2, 4, 6, 7, 9, 10, 13, 15, 16, 18, 19, 20] ,
[0, 2, 4, 6, 7, 9, 10, 13, 15, 16, 18, 20] ,
[0, 2, 4, 6, 7, 9, 10, 13, 15, 16, 19, 20] ,
[0, 2, 4, 6, 7, 9, 10, 13, 15, 18, 19, 20] ,
[0, 2, 4, 6, 7, 9, 10, 13, 15, 18, 20] ,
[0, 2, 4, 6, 7, 9, 10, 13, 20] ,
[0, 2, 4, 6, 7, 9, 12, 19, 20] ,
[0, 2, 4, 6, 8, 9, 10, 11, 12, 19, 20] ,
[0, 2, 4, 6, 8, 9, 10, 11, 16, 18, 19, 20] ,
[0, 2, 4, 6, 8, 9, 10, 11, 16, 18, 20] ,
[0, 2, 4, 6, 8, 9, 10, 11, 16, 19, 20] ,
[0, 2, 4, 6, 8, 9, 10, 12, 19, 20] ,
[0, 2, 4, 6, 8, 9, 10, 13, 15, 16, 18, 19, 20] ,
[0, 2, 4, 6, 8, 9, 10, 13, 15, 16, 18, 20] ,
[0, 2, 4, 6, 8, 9, 10, 13, 15, 16, 19, 20] ,
[0, 2, 4, 6, 8, 9, 10, 13, 15, 18, 19, 20] ,
[0, 2, 4, 6, 8, 9, 10, 13, 15, 18, 20] ,
[0, 2, 4, 6, 8, 9, 10, 13, 20] ,
[0, 2, 4, 6, 8, 9, 12, 19, 20] ,
[0, 2, 4, 6, 9, 10, 11, 12, 19, 20] ,
[0, 2, 4, 6, 9, 10, 11, 16, 18, 19, 20] ,
[0, 2, 4, 6, 9, 10, 11, 16, 18, 20] ,
[0, 2, 4, 6, 9, 10, 11, 16, 19, 20] ,
[0, 2, 4, 6, 9, 10, 12, 19, 20] ,
[0, 2, 4, 6, 9, 10, 13, 15, 16, 18, 19, 20] ,
[0, 2, 4, 6, 9, 10, 13, 15, 16, 18, 20] ,
[0, 2, 4, 6, 9, 10, 13, 15, 16, 19, 20] ,
[0, 2, 4, 6, 9, 10, 13, 15, 18, 19, 20] ,
[0, 2, 4, 6, 9, 10, 13, 15, 18, 20] ,
[0, 2, 4, 6, 9, 10, 13, 20] ,
[0, 2, 4, 6, 9, 12, 19, 20]]
