# Supplementary material for: Modified graph-based algorithm to analyze security threats in IoT
Source: PeerJ Comput Sci. 2023 Dec 8;9:e1743. doi: 10.7717/peerj-cs.1743 (PMC10773926; doi:10.7717/peerj-cs.1743)
Supplement: Supplemental Information 1 [file peerj-cs-09-1743-s001.zip › paths_20_nodes_dfs_method.py]

myList = [[0, 1, 2, 3, 4, 5, 6, 7, 9, 10, 11, 12, 19, 20] ,
[0, 1, 2, 3, 4, 5, 6, 7, 9, 10, 11, 16, 18, 19, 20] ,
[0, 1, 2, 3, 4, 5, 6, 7, 9, 10, 11, 16, 18, 20] ,
[0, 1, 2, 3, 4, 5, 6, 7, 9, 10, 11, 16, 19, 20] ,
[0, 1, 2, 3, 4, 5, 6, 7, 9, 10, 12, 19, 20] ,
[0, 1, 2, 3, 4, 5, 6, 7, 9, 10, 13, 15, 16, 18, 19, 20] ,
[0, 1, 2, 3, 4, 5, 6, 7, 9, 10, 13, 15, 16, 18, 20] ,
[0, 1, 2, 3, 4, 5, 6, 7, 9, 10, 13, 15, 16, 19, 20] ,
[0, 1, 2, 3, 4, 5, 6, 7, 9, 10, 13, 15, 18, 19, 20] ,
[0, 1, 2, 3, 4, 5, 6, 7, 9, 10, 13, 15, 18, 20] ,
[0, 1, 2, 3, 4, 5, 6, 7, 9, 10, 13, 20] ,
[0, 1, 2, 3, 4, 5, 6, 7, 9, 12, 19, 20] ,
[0, 1, 2, 3, 4, 5, 6, 8, 9, 10, 11, 12, 19, 20] ,
[0, 1, 2, 3, 4, 5, 6, 8, 9, 10, 11, 16, 18, 19, 20] ,
[0, 1, 2, 3, 4, 5, 6, 8, 9, 10, 11, 16, 18, 20] ,
[0, 1, 2, 3, 4, 5, 6, 8, 9, 10, 11, 16, 19, 20] ,
[0, 1, 2, 3, 4, 5, 6, 8, 9, 10, 12, 19, 20] ,
[0, 1, 2, 3, 4, 5, 6, 8, 9, 10, 13, 15, 16, 18, 19, 20] ,
[0, 1, 2, 3, 4, 5, 6, 8, 9, 10, 13, 15, 16, 18, 20] ,
[0, 1, 2, 3, 4, 5, 6, 8, 9, 10, 13, 15, 16, 19, 20] ,
[0, 1, 2, 3, 4, 5, 6, 8, 9, 10, 13, 15, 18, 19, 20] ,
[0, 1, 2, 3, 4, 5, 6, 8, 9, 10, 13, 15, 18, 20] ,
[0, 1, 2, 3, 4, 5, 6, 8, 9, 10, 13, 20] ,
[0, 1, 2, 3, 4, 5, 6, 8, 9, 12, 19, 20] ,
[0, 1, 2, 3, 4, 5, 6, 9, 10, 11, 12, 19, 20] ,
[0, 1, 2, 3, 4, 5, 6, 9, 10, 11, 16, 18, 19, 20] ,
[0, 1, 2, 3, 4, 5, 6, 9, 10, 11, 16, 18, 20] ,
[0, 1, 2, 3, 4, 5, 6, 9, 10, 11, 16, 19, 20] ,
[0, 1, 2, 3, 4, 5, 6, 9, 10, 12, 19, 20] ,
[0, 1, 2, 3, 4, 5, 6, 9, 10, 13, 15, 16, 18, 19, 20] ,
[0, 1, 2, 3, 4, 5, 6, 9, 10, 13, 15, 16, 18, 20] ,
[0, 1, 2, 3, 4, 5, 6, 9, 10, 13, 15, 16, 19, 20] ,
[0, 1, 2, 3, 4, 5, 6, 9, 10, 13, 15, 18, 19, 20] ,
[0, 1, 2, 3, 4, 5, 6, 9, 10, 13, 15, 18, 20] ,
[0, 1, 2, 3, 4, 5, 6, 9, 10, 13, 20] ,
[0, 1, 2, 3, 4, 5, 6, 9, 12, 19, 20] ,
[0, 1, 2, 3, 4, 5, 7, 9, 10, 11, 12, 19, 20] ,
[0, 1, 2, 3, 4, 5, 7, 9, 10, 11, 16, 18, 19, 20] ,
[0, 1, 2, 3, 4, 5, 7, 9, 10, 11, 16, 18, 20] ,
[0, 1, 2, 3, 4, 5, 7, 9, 10, 11, 16, 19, 20] ,
[0, 1, 2, 3, 4, 5, 7, 9, 10, 12, 19, 20] ,
[0, 1, 2, 3, 4, 5, 7, 9, 10, 13, 15, 16, 18, 19, 20] ,
[0, 1, 2, 3, 4, 5, 7, 9, 10, 13, 15, 16, 18, 20] ,
[0, 1, 2, 3, 4, 5, 7, 9, 10, 13, 15, 16, 19, 20] ,
[0, 1, 2, 3, 4, 5, 7, 9, 10, 13, 15, 18, 19, 20] ,
[0, 1, 2, 3, 4, 5, 7, 9, 10, 13, 15, 18, 20] ,
[0, 1, 2, 3, 4, 5, 7, 9, 10, 13, 20] ,
[0, 1, 2, 3, 4, 5, 7, 9, 12, 19, 20] ,
[0, 1, 2, 3, 4, 6, 7, 9, 10, 11, 12, 19, 20] ,
[0, 1, 2, 3, 4, 6, 7, 9, 10, 11, 16, 18, 19, 20] ,
[0, 1, 2, 3, 4, 6, 7, 9, 10, 11, 16, 18, 20] ,
[0, 1, 2, 3, 4, 6, 7, 9, 10, 11, 16, 19, 20] ,
[0, 1, 2, 3, 4, 6, 7, 9, 10, 12, 19, 20] ,
[0, 1, 2, 3, 4, 6, 7, 9, 10, 13, 15, 16, 18, 19, 20] ,
[0, 1, 2, 3, 4, 6, 7, 9, 10, 13, 15, 16, 18, 20] ,
[0, 1, 2, 3, 4, 6, 7, 9, 10, 13, 15, 16, 19, 20] ,
[0, 1, 2, 3, 4, 6, 7, 9, 10, 13, 15, 18, 19, 20] ,
[0, 1, 2, 3, 4, 6, 7, 9, 10, 13, 15, 18, 20] ,
[0, 1, 2, 3, 4, 6, 7, 9, 10, 13, 20] ,
[0, 1, 2, 3, 4, 6, 7, 9, 12, 19, 20] ,
[0, 1, 2, 3, 4, 6, 8, 9, 10, 11, 12, 19, 20] ,
[0, 1, 2, 3, 4, 6, 8, 9, 10, 11, 16, 18, 19, 20] ,
[0, 1, 2, 3, 4, 6, 8, 9, 10, 11, 16, 18, 20] ,
[0, 1, 2, 3, 4, 6, 8, 9, 10, 11, 16, 19, 20] ,
[0, 1, 2, 3, 4, 6, 8, 9, 10, 12, 19, 20] ,
[0, 1, 2, 3, 4, 6, 8, 9, 10, 13, 15, 16, 18, 19, 20] ,
[0, 1, 2, 3, 4, 6, 8, 9, 10, 13, 15, 16, 18, 20] ,
[0, 1, 2, 3, 4, 6, 8, 9, 10, 13, 15, 16, 19, 20] ,
[0, 1, 2, 3, 4, 6, 8, 9, 10, 13, 15, 18, 19, 20] ,
[0, 1, 2, 3, 4, 6, 8, 9, 10, 13, 15, 18, 20] ,
[0, 1, 2, 3, 4, 6, 8, 9, 10, 13, 20] ,
[0, 1, 2, 3, 4, 6, 8, 9, 12, 19, 20] ,
[0, 1, 2, 3, 4, 6, 9, 10, 11, 12, 19, 20] ,
[0, 1, 2, 3, 4, 6, 9, 10, 11, 16, 18, 19, 20] ,
[0, 1, 2, 3, 4, 6, 9, 10, 11, 16, 18, 20] ,
[0, 1, 2, 3, 4, 6, 9, 10, 11, 16, 19, 20] ,
[0, 1, 2, 3, 4, 6, 9, 10, 12, 19, 20] ,
[0, 1, 2, 3, 4, 6, 9, 10, 13, 15, 16, 18, 19, 20] ,
[0, 1, 2, 3, 4, 6, 9, 10, 13, 15, 16, 18, 20] ,
[0, 1, 2, 3, 4, 6, 9, 10, 13, 15, 16, 19, 20] ,
[0, 1, 2, 3, 4, 6, 9, 10, 13, 15, 18, 19, 20] ,
[0, 1, 2, 3, 4, 6, 9, 10, 13, 15, 18, 20] ,
[0, 1, 2, 3, 4, 6, 9, 10, 13, 20] ,
[0, 1, 2, 3, 4, 6, 9, 12, 19, 20] ,
[0, 1, 2, 3, 6, 7, 9, 10, 11, 12, 19, 20] ,
[0, 1, 2, 3, 6, 7, 9, 10, 11, 16, 18, 19, 20] ,
[0, 1, 2, 3, 6, 7, 9, 10, 11, 16, 18, 20] ,
[0, 1, 2, 3, 6, 7, 9, 10, 11, 16, 19, 20] ,
[0, 1, 2, 3, 6, 7, 9, 10, 12, 19, 20] ,
[0, 1, 2, 3, 6, 7, 9, 10, 13, 15, 16, 18, 19, 20] ,
[0, 1, 2, 3, 6, 7, 9, 10, 13, 15, 16, 18, 20] ,
[0, 1, 2, 3, 6, 7, 9, 10, 13, 15, 16, 19, 20] ,
[0, 1, 2, 3, 6, 7, 9, 10, 13, 15, 18, 19, 20] ,
[0, 1, 2, 3, 6, 7, 9, 10, 13, 15, 18, 20] ,
[0, 1, 2, 3, 6, 7, 9, 10, 13, 20] ,
[0, 1, 2, 3, 6, 7, 9, 12, 19, 20] ,
[0, 1, 2, 3, 6, 8, 9, 10, 11, 12, 19, 20] ,
[0, 1, 2, 3, 6, 8, 9, 10, 11, 16, 18, 19, 20] ,
[0, 1, 2, 3, 6, 8, 9, 10, 11, 16, 18, 20] ,
[0, 1, 2, 3, 6, 8, 9, 10, 11, 16, 19, 20] ,
[0, 1, 2, 3, 6, 8, 9, 10, 12, 19, 20] ,
[0, 1, 2, 3, 6, 8, 9, 10, 13, 15, 16, 18, 19, 20] ,
[0, 1, 2, 3, 6, 8, 9, 10, 13, 15, 16, 18, 20] ,
[0, 1, 2, 3, 6, 8, 9, 10, 13, 15, 16, 19, 20] ,
[0, 1, 2, 3, 6, 8, 9, 10, 13, 15, 18, 19, 20] ,
[0, 1, 2, 3, 6, 8, 9, 10, 13, 15, 18, 20] ,
[0, 1, 2, 3, 6, 8, 9, 10, 13, 20] ,
[0, 1, 2, 3, 6, 8, 9, 12, 19, 20] ,
[0, 1, 2, 3, 6, 9, 10, 11, 12, 19, 20] ,
[0, 1, 2, 3, 6, 9, 10, 11, 16, 18, 19, 20] ,
[0, 1, 2, 3, 6, 9, 10, 11, 16, 18, 20] ,
[0, 1, 2, 3, 6, 9, 10, 11, 16, 19, 20] ,
[0, 1, 2, 3, 6, 9, 10, 12, 19, 20] ,
[0, 1, 2, 3, 6, 9, 10, 13, 15, 16, 18, 19, 20] ,
[0, 1, 2, 3, 6, 9, 10, 13, 15, 16, 18, 20] ,
[0, 1, 2, 3, 6, 9, 10, 13, 15, 16, 19, 20] ,
[0, 1, 2, 3, 6, 9, 10, 13, 15, 18, 19, 20] ,
[0, 1, 2, 3, 6, 9, 10, 13, 15, 18, 20] ,
[0, 1, 2, 3, 6, 9, 10, 13, 20] ,
[0, 1, 2, 3, 6, 9, 12, 19, 20] ,
[0, 1, 2, 4, 5, 6, 7, 9, 10, 11, 12, 19, 20] ,
[0, 1, 2, 4, 5, 6, 7, 9, 10, 11, 16, 18, 19, 20] ,
[0, 1, 2, 4, 5, 6, 7, 9, 10, 11, 16, 18, 20] ,
[0, 1, 2, 4, 5, 6, 7, 9, 10, 11, 16, 19, 20] ,
[0, 1, 2, 4, 5, 6, 7, 9, 10, 12, 19, 20] ,
[0, 1, 2, 4, 5, 6, 7, 9, 10, 13, 15, 16, 18, 19, 20] ,
[0, 1, 2, 4, 5, 6, 7, 9, 10, 13, 15, 16, 18, 20] ,
[0, 1, 2, 4, 5, 6, 7, 9, 10, 13, 15, 16, 19, 20] ,
[0, 1, 2, 4, 5, 6, 7, 9, 10, 13, 15, 18, 19, 20] ,
[0, 1, 2, 4, 5, 6, 7, 9, 10, 13, 15, 18, 20] ,
[0, 1, 2, 4, 5, 6, 7, 9, 10, 13, 20] ,
[0, 1, 2, 4, 5, 6, 7, 9, 12, 19, 20] ,
[0, 1, 2, 4, 5, 6, 8, 9, 10, 11, 12, 19, 20] ,
[0, 1, 2, 4, 5, 6, 8, 9, 10, 11, 16, 18, 19, 20] ,
[0, 1, 2, 4, 5, 6, 8, 9, 10, 11, 16, 18, 20] ,
[0, 1, 2, 4, 5, 6, 8, 9, 10, 11, 16, 19, 20] ,
[0, 1, 2, 4, 5, 6, 8, 9, 10, 12, 19, 20] ,
[0, 1, 2, 4, 5, 6, 8, 9, 10, 13, 15, 16, 18, 19, 20] ,
[0, 1, 2, 4, 5, 6, 8, 9, 10, 13, 15, 16, 18, 20] ,
[0, 1, 2, 4, 5, 6, 8, 9, 10, 13, 15, 16, 19, 20] ,
[0, 1, 2, 4, 5, 6, 8, 9, 10, 13, 15, 18, 19, 20] ,
[0, 1, 2, 4, 5, 6, 8, 9, 10, 13, 15, 18, 20] ,
[0, 1, 2, 4, 5, 6, 8, 9, 10, 13, 20] ,
[0, 1, 2, 4, 5, 6, 8, 9, 12, 19, 20] ,
[0, 1, 2, 4, 5, 6, 9, 10, 11, 12, 19, 20] ,
[0, 1, 2, 4, 5, 6, 9, 10, 11, 16, 18, 19, 20] ,
[0, 1, 2, 4, 5, 6, 9, 10, 11, 16, 18, 20] ,
[0, 1, 2, 4, 5, 6, 9, 10, 11, 16, 19, 20] ,
[0, 1, 2, 4, 5, 6, 9, 10, 12, 19, 20] ,
[0, 1, 2, 4, 5, 6, 9, 10, 13, 15, 16, 18, 19, 20] ,
[0, 1, 2, 4, 5, 6, 9, 10, 13, 15, 16, 18, 20] ,
[0, 1, 2, 4, 5, 6, 9, 10, 13, 15, 16, 19, 20] ,
[0, 1, 2, 4, 5, 6, 9, 10, 13, 15, 18, 19, 20] ,
[0, 1, 2, 4, 5, 6, 9, 10, 13, 15, 18, 20] ,
[0, 1, 2, 4, 5, 6, 9, 10, 13, 20] ,
[0, 1, 2, 4, 5, 6, 9, 12, 19, 20] ,
[0, 1, 2, 4, 5, 7, 9, 10, 11, 12, 19, 20] ,
[0, 1, 2, 4, 5, 7, 9, 10, 11, 16, 18, 19, 20] ,
[0, 1, 2, 4, 5, 7, 9, 10, 11, 16, 18, 20] ,
[0, 1, 2, 4, 5, 7, 9, 10, 11, 16, 19, 20] ,
[0, 1, 2, 4, 5, 7, 9, 10, 12, 19, 20] ,
[0, 1, 2, 4, 5, 7, 9, 10, 13, 15, 16, 18, 19, 20] ,
[0, 1, 2, 4, 5, 7, 9, 10, 13, 15, 16, 18, 20] ,
[0, 1, 2, 4, 5, 7, 9, 10, 13, 15, 16, 19, 20] ,
[0, 1, 2, 4, 5, 7, 9, 10, 13, 15, 18, 19, 20] ,
[0, 1, 2, 4, 5, 7, 9, 10, 13, 15, 18, 20] ,
[0, 1, 2, 4, 5, 7, 9, 10, 13, 20] ,
[0, 1, 2, 4, 5, 7, 9, 12, 19, 20] ,
[0, 1, 2, 4, 6, 7, 9, 10, 11, 12, 19, 20] ,
[0, 1, 2, 4, 6, 7, 9, 10, 11, 16, 18, 19, 20] ,
[0, 1, 2, 4, 6, 7, 9, 10, 11, 16, 18, 20] ,
[0, 1, 2, 4, 6, 7, 9, 10, 11, 16, 19, 20] ,
[0, 1, 2, 4, 6, 7, 9, 10, 12, 19, 20] ,
[0, 1, 2, 4, 6, 7, 9, 10, 13, 15, 16, 18, 19, 20] ,
[0, 1, 2, 4, 6, 7, 9, 10, 13, 15, 16, 18, 20] ,
[0, 1, 2, 4, 6, 7, 9, 10, 13, 15, 16, 19, 20] ,
[0, 1, 2, 4, 6, 7, 9, 10, 13, 15, 18, 19, 20] ,
[0, 1, 2, 4, 6, 7, 9, 10, 13, 15, 18, 20] ,
[0, 1, 2, 4, 6, 7, 9, 10, 13, 20] ,
[0, 1, 2, 4, 6, 7, 9, 12, 19, 20] ,
[0, 1, 2, 4, 6, 8, 9, 10, 11, 12, 19, 20] ,
[0, 1, 2, 4, 6, 8, 9, 10, 11, 16, 18, 19, 20] ,
[0, 1, 2, 4, 6, 8, 9, 10, 11, 16, 18, 20] ,
[0, 1, 2, 4, 6, 8, 9, 10, 11, 16, 19, 20] ,
[0, 1, 2, 4, 6, 8, 9, 10, 12, 19, 20] ,
[0, 1, 2, 4, 6, 8, 9, 10, 13, 15, 16, 18, 19, 20] ,
[0, 1, 2, 4, 6, 8, 9, 10, 13, 15, 16, 18, 20] ,
[0, 1, 2, 4, 6, 8, 9, 10, 13, 15, 16, 19, 20] ,
[0, 1, 2, 4, 6, 8, 9, 10, 13, 15, 18, 19, 20] ,
[0, 1, 2, 4, 6, 8, 9, 10, 13, 15, 18, 20] ,
[0, 1, 2, 4, 6, 8, 9, 10, 13, 20] ,
[0, 1, 2, 4, 6, 8, 9, 12, 19, 20] ,
[0, 1, 2, 4, 6, 9, 10, 11, 12, 19, 20] ,
[0, 1, 2, 4, 6, 9, 10, 11, 16, 18, 19, 20] ,
[0, 1, 2, 4, 6, 9, 10, 11, 16, 18, 20] ,
[0, 1, 2, 4, 6, 9, 10, 11, 16, 19, 20] ,
[0, 1, 2, 4, 6, 9, 10, 12, 19, 20] ,
[0, 1, 2, 4, 6, 9, 10, 13, 15, 16, 18, 19, 20] ,
[0, 1, 2, 4, 6, 9, 10, 13, 15, 16, 18, 20] ,
[0, 1, 2, 4, 6, 9, 10, 13, 15, 16, 19, 20] ,
[0, 1, 2, 4, 6, 9, 10, 13, 15, 18, 19, 20] ,
[0, 1, 2, 4, 6, 9, 10, 13, 15, 18, 20] ,
[0, 1, 2, 4, 6, 9, 10, 13, 20] ,
[0, 1, 2, 4, 6, 9, 12, 19, 20] ,
[0, 1, 4, 5, 6, 7, 9, 10, 11, 12, 19, 20] ,
[0, 1, 4, 5, 6, 7, 9, 10, 11, 16, 18, 19, 20] ,
[0, 1, 4, 5, 6, 7, 9, 10, 11, 16, 18, 20] ,
[0, 1, 4, 5, 6, 7, 9, 10, 11, 16, 19, 20] ,
[0, 1, 4, 5, 6, 7, 9, 10, 12, 19, 20] ,
[0, 1, 4, 5, 6, 7, 9, 10, 13, 15, 16, 18, 19, 20] ,
[0, 1, 4, 5, 6, 7, 9, 10, 13, 15, 16, 18, 20] ,
[0, 1, 4, 5, 6, 7, 9, 10, 13, 15, 16, 19, 20] ,
[0, 1, 4, 5, 6, 7, 9, 10, 13, 15, 18, 19, 20] ,
[0, 1, 4, 5, 6, 7, 9, 10, 13, 15, 18, 20] ,
[0, 1, 4, 5, 6, 7, 9, 10, 13, 20] ,
[0, 1, 4, 5, 6, 7, 9, 12, 19, 20] ,
[0, 1, 4, 5, 6, 8, 9, 10, 11, 12, 19, 20] ,
[0, 1, 4, 5, 6, 8, 9, 10, 11, 16, 18, 19, 20] ,
[0, 1, 4, 5, 6, 8, 9, 10, 11, 16, 18, 20] ,
[0, 1, 4, 5, 6, 8, 9, 10, 11, 16, 19, 20] ,
[0, 1, 4, 5, 6, 8, 9, 10, 12, 19, 20] ,
[0, 1, 4, 5, 6, 8, 9, 10, 13, 15, 16, 18, 19, 20] ,
[0, 1, 4, 5, 6, 8, 9, 10, 13, 15, 16, 18, 20] ,
[0, 1, 4, 5, 6, 8, 9, 10, 13, 15, 16, 19, 20] ,
[0, 1, 4, 5, 6, 8, 9, 10, 13, 15, 18, 19, 20] ,
[0, 1, 4, 5, 6, 8, 9, 10, 13, 15, 18, 20] ,
[0, 1, 4, 5, 6, 8, 9, 10, 13, 20] ,
[0, 1, 4, 5, 6, 8, 9, 12, 19, 20] ,
[0, 1, 4, 5, 6, 9, 10, 11, 12, 19, 20] ,
[0, 1, 4, 5, 6, 9, 10, 11, 16, 18, 19, 20] ,
[0, 1, 4, 5, 6, 9, 10, 11, 16, 18, 20] ,
[0, 1, 4, 5, 6, 9, 10, 11, 16, 19, 20] ,
[0, 1, 4, 5, 6, 9, 10, 12, 19, 20] ,
[0, 1, 4, 5, 6, 9, 10, 13, 15, 16, 18, 19, 20] ,
[0, 1, 4, 5, 6, 9, 10, 13, 15, 16, 18, 20] ,
[0, 1, 4, 5, 6, 9, 10, 13, 15, 16, 19, 20] ,
[0, 1, 4, 5, 6, 9, 10, 13, 15, 18, 19, 20] ,
[0, 1, 4, 5, 6, 9, 10, 13, 15, 18, 20] ,
[0, 1, 4, 5, 6, 9, 10, 13, 20] ,
[0, 1, 4, 5, 6, 9, 12, 19, 20] ,
[0, 1, 4, 5, 7, 9, 10, 11, 12, 19, 20] ,
[0, 1, 4, 5, 7, 9, 10, 11, 16, 18, 19, 20] ,
[0, 1, 4, 5, 7, 9, 10, 11, 16, 18, 20] ,
[0, 1, 4, 5, 7, 9, 10, 11, 16, 19, 20] ,
[0, 1, 4, 5, 7, 9, 10, 12, 19, 20] ,
[0, 1, 4, 5, 7, 9, 10, 13, 15, 16, 18, 19, 20] ,
[0, 1, 4, 5, 7, 9, 10, 13, 15, 16, 18, 20] ,
[0, 1, 4, 5, 7, 9, 10, 13, 15, 16, 19, 20] ,
[0, 1, 4, 5, 7, 9, 10, 13, 15, 18, 19, 20] ,
[0, 1, 4, 5, 7, 9, 10, 13, 15, 18, 20] ,
[0, 1, 4, 5, 7, 9, 10, 13, 20] ,
[0, 1, 4, 5, 7, 9, 12, 19, 20] ,
[0, 1, 4, 6, 7, 9, 10, 11, 12, 19, 20] ,
[0, 1, 4, 6, 7, 9, 10, 11, 16, 18, 19, 20] ,
[0, 1, 4, 6, 7, 9, 10, 11, 16, 18, 20] ,
[0, 1, 4, 6, 7, 9, 10, 11, 16, 19, 20] ,
[0, 1, 4, 6, 7, 9, 10, 12, 19, 20] ,
[0, 1, 4, 6, 7, 9, 10, 13, 15, 16, 18, 19, 20] ,
[0, 1, 4, 6, 7, 9, 10, 13, 15, 16, 18, 20] ,
[0, 1, 4, 6, 7, 9, 10, 13, 15, 16, 19, 20] ,
[0, 1, 4, 6, 7, 9, 10, 13, 15, 18, 19, 20] ,
[0, 1, 4, 6, 7, 9, 10, 13, 15, 18, 20] ,
[0, 1, 4, 6, 7, 9, 10, 13, 20] ,
[0, 1, 4, 6, 7, 9, 12, 19, 20] ,
[0, 1, 4, 6, 8, 9, 10, 11, 12, 19, 20] ,
[0, 1, 4, 6, 8, 9, 10, 11, 16, 18, 19, 20] ,
[0, 1, 4, 6, 8, 9, 10, 11, 16, 18, 20] ,
[0, 1, 4, 6, 8, 9, 10, 11, 16, 19, 20] ,
[0, 1, 4, 6, 8, 9, 10, 12, 19, 20] ,
[0, 1, 4, 6, 8, 9, 10, 13, 15, 16, 18, 19, 20] ,
[0, 1, 4, 6, 8, 9, 10, 13, 15, 16, 18, 20] ,
[0, 1, 4, 6, 8, 9, 10, 13, 15, 16, 19, 20] ,
[0, 1, 4, 6, 8, 9, 10, 13, 15, 18, 19, 20] ,
[0, 1, 4, 6, 8, 9, 10, 13, 15, 18, 20] ,
[0, 1, 4, 6, 8, 9, 10, 13, 20] ,
[0, 1, 4, 6, 8, 9, 12, 19, 20] ,
[0, 1, 4, 6, 9, 10, 11, 12, 19, 20] ,
[0, 1, 4, 6, 9, 10, 11, 16, 18, 19, 20] ,
[0, 1, 4, 6, 9, 10, 11, 16, 18, 20] ,
[0, 1, 4, 6, 9, 10, 11, 16, 19, 20] ,
[0, 1, 4, 6, 9, 10, 12, 19, 20] ,
[0, 1, 4, 6, 9, 10, 13, 15, 16, 18, 19, 20] ,
[0, 1, 4, 6, 9, 10, 13, 15, 16, 18, 20] ,
[0, 1, 4, 6, 9, 10, 13, 15, 16, 19, 20] ,
[0, 1, 4, 6, 9, 10, 13, 15, 18, 19, 20] ,
[0, 1, 4, 6, 9, 10, 13, 15, 18, 20] ,
[0, 1, 4, 6, 9, 10, 13, 20] ,
[0, 1, 4, 6, 9, 12, 19, 20] ,
[0, 2, 3, 4, 5, 6, 7, 9, 10, 11, 12, 19, 20] ,
[0, 2, 3, 4, 5, 6, 7, 9, 10, 11, 16, 18, 19, 20] ,
[0, 2, 3, 4, 5, 6, 7, 9, 10, 11, 16, 18, 20] ,
[0, 2, 3, 4, 5, 6, 7, 9, 10, 11, 16, 19, 20] ,
[0, 2, 3, 4, 5, 6, 7, 9, 10, 12, 19, 20] ,
[0, 2, 3, 4, 5, 6, 7, 9, 10, 13, 15, 16, 18, 19, 20] ,
[0, 2, 3, 4, 5, 6, 7, 9, 10, 13, 15, 16, 18, 20] ,
[0, 2, 3, 4, 5, 6, 7, 9, 10, 13, 15, 16, 19, 20] ,
[0, 2, 3, 4, 5, 6, 7, 9, 10, 13, 15, 18, 19, 20] ,
[0, 2, 3, 4, 5, 6, 7, 9, 10, 13, 15, 18, 20] ,
[0, 2, 3, 4, 5, 6, 7, 9, 10, 13, 20] ,
[0, 2, 3, 4, 5, 6, 7, 9, 12, 19, 20] ,
[0, 2, 3, 4, 5, 6, 8, 9, 10, 11, 12, 19, 20] ,
[0, 2, 3, 4, 5, 6, 8, 9, 10, 11, 16, 18, 19, 20] ,
[0, 2, 3, 4, 5, 6, 8, 9, 10, 11, 16, 18, 20] ,
[0, 2, 3, 4, 5, 6, 8, 9, 10, 11, 16, 19, 20] ,
[0, 2, 3, 4, 5, 6, 8, 9, 10, 12, 19, 20] ,
[0, 2, 3, 4, 5, 6, 8, 9, 10, 13, 15, 16, 18, 19, 20] ,
[0, 2, 3, 4, 5, 6, 8, 9, 10, 13, 15, 16, 18, 20] ,
[0, 2, 3, 4, 5, 6, 8, 9, 10, 13, 15, 16, 19, 20] ,
[0, 2, 3, 4, 5, 6, 8, 9, 10, 13, 15, 18, 19, 20] ,
[0, 2, 3, 4, 5, 6, 8, 9, 10, 13, 15, 18, 20] ,
[0, 2, 3, 4, 5, 6, 8, 9, 10, 13, 20] ,
[0, 2, 3, 4, 5, 6, 8, 9, 12, 19, 20] ,
[0, 2, 3, 4, 5, 6, 9, 10, 11, 12, 19, 20] ,
[0, 2, 3, 4, 5, 6, 9, 10, 11, 16, 18, 19, 20] ,
[0, 2, 3, 4, 5, 6, 9, 10, 11, 16, 18, 20] ,
[0, 2, 3, 4, 5, 6, 9, 10, 11, 16, 19, 20] ,
[0, 2, 3, 4, 5, 6, 9, 10, 12, 19, 20] ,
[0, 2, 3, 4, 5, 6, 9, 10, 13, 15, 16, 18, 19, 20] ,
[0, 2, 3, 4, 5, 6, 9, 10, 13, 15, 16, 18, 20] ,
[0, 2, 3, 4, 5, 6, 9, 10, 13, 15, 16, 19, 20] ,
[0, 2, 3, 4, 5, 6, 9, 10, 13, 15, 18, 19, 20] ,
[0, 2, 3, 4, 5, 6, 9, 10, 13, 15, 18, 20] ,
[0, 2, 3, 4, 5, 6, 9, 10, 13, 20] ,
[0, 2, 3, 4, 5, 6, 9, 12, 19, 20] ,
[0, 2, 3, 4, 5, 7, 9, 10, 11, 12, 19, 20] ,
[0, 2, 3, 4, 5, 7, 9, 10, 11, 16, 18, 19, 20] ,
[0, 2, 3, 4, 5, 7, 9, 10, 11, 16, 18, 20] ,
[0, 2, 3, 4, 5, 7, 9, 10, 11, 16, 19, 20] ,
[0, 2, 3, 4, 5, 7, 9, 10, 12, 19, 20] ,
[0, 2, 3, 4, 5, 7, 9, 10, 13, 15, 16, 18, 19, 20] ,
[0, 2, 3, 4, 5, 7, 9, 10, 13, 15, 16, 18, 20] ,
[0, 2, 3, 4, 5, 7, 9, 10, 13, 15, 16, 19, 20] ,
[0, 2, 3, 4, 5, 7, 9, 10, 13, 15, 18, 19, 20] ,
[0, 2, 3, 4, 5, 7, 9, 10, 13, 15, 18, 20] ,
[0, 2, 3, 4, 5, 7, 9, 10, 13, 20] ,
[0, 2, 3, 4, 5, 7, 9, 12, 19, 20] ,
[0, 2, 3, 4, 6, 7, 9, 10, 11, 12, 19, 20] ,
[0, 2, 3, 4, 6, 7, 9, 10, 11, 16, 18, 19, 20] ,
[0, 2, 3, 4, 6, 7, 9, 10, 11, 16, 18, 20] ,
[0, 2, 3, 4, 6, 7, 9, 10, 11, 16, 19, 20] ,
[0, 2, 3, 4, 6, 7, 9, 10, 12, 19, 20] ,
[0, 2, 3, 4, 6, 7, 9, 10, 13, 15, 16, 18, 19, 20] ,
[0, 2, 3, 4, 6, 7, 9, 10, 13, 15, 16, 18, 20] ,
[0, 2, 3, 4, 6, 7, 9, 10, 13, 15, 16, 19, 20] ,
[0, 2, 3, 4, 6, 7, 9, 10, 13, 15, 18, 19, 20] ,
[0, 2, 3, 4, 6, 7, 9, 10, 13, 15, 18, 20] ,
[0, 2, 3, 4, 6, 7, 9, 10, 13, 20] ,
[0, 2, 3, 4, 6, 7, 9, 12, 19, 20] ,
[0, 2, 3, 4, 6, 8, 9, 10, 11, 12, 19, 20] ,
[0, 2, 3, 4, 6, 8, 9, 10, 11, 16, 18, 19, 20] ,
[0, 2, 3, 4, 6, 8, 9, 10, 11, 16, 18, 20] ,
[0, 2, 3, 4, 6, 8, 9, 10, 11, 16, 19, 20] ,
[0, 2, 3, 4, 6, 8, 9, 10, 12, 19, 20] ,
[0, 2, 3, 4, 6, 8, 9, 10, 13, 15, 16, 18, 19, 20] ,
[0, 2, 3, 4, 6, 8, 9, 10, 13, 15, 16, 18, 20] ,
[0, 2, 3, 4, 6, 8, 9, 10, 13, 15, 16, 19, 20] ,
[0, 2, 3, 4, 6, 8, 9, 10, 13, 15, 18, 19, 20] ,
[0, 2, 3, 4, 6, 8, 9, 10, 13, 15, 18, 20] ,
[0, 2, 3, 4, 6, 8, 9, 10, 13, 20] ,
[0, 2, 3, 4, 6, 8, 9, 12, 19, 20] ,
[0, 2, 3, 4, 6, 9, 10, 11, 12, 19, 20] ,
[0, 2, 3, 4, 6, 9, 10, 11, 16, 18, 19, 20] ,
[0, 2, 3, 4, 6, 9, 10, 11, 16, 18, 20] ,
[0, 2, 3, 4, 6, 9, 10, 11, 16, 19, 20] ,
[0, 2, 3, 4, 6, 9, 10, 12, 19, 20] ,
[0, 2, 3, 4, 6, 9, 10, 13, 15, 16, 18, 19, 20] ,
[0, 2, 3, 4, 6, 9, 10, 13, 15, 16, 18, 20] ,
[0, 2, 3, 4, 6, 9, 10, 13, 15, 16, 19, 20] ,
[0, 2, 3, 4, 6, 9, 10, 13, 15, 18, 19, 20] ,
[0, 2, 3, 4, 6, 9, 10, 13, 15, 18, 20] ,
[0, 2, 3, 4, 6, 9, 10, 13, 20] ,
[0, 2, 3, 4, 6, 9, 12, 19, 20] ,
[0, 2, 3, 6, 7, 9, 10, 11, 12, 19, 20] ,
[0, 2, 3, 6, 7, 9, 10, 11, 16, 18, 19, 20] ,
[0, 2, 3, 6, 7, 9, 10, 11, 16, 18, 20] ,
[0, 2, 3, 6, 7, 9, 10, 11, 16, 19, 20] ,
[0, 2, 3, 6, 7, 9, 10, 12, 19, 20] ,
[0, 2, 3, 6, 7, 9, 10, 13, 15, 16, 18, 19, 20] ,
[0, 2, 3, 6, 7, 9, 10, 13, 15, 16, 18, 20] ,
[0, 2, 3, 6, 7, 9, 10, 13, 15, 16, 19, 20] ,
[0, 2, 3, 6, 7, 9, 10, 13, 15, 18, 19, 20] ,
[0, 2, 3, 6, 7, 9, 10, 13, 15, 18, 20] ,
[0, 2, 3, 6, 7, 9, 10, 13, 20] ,
[0, 2, 3, 6, 7, 9, 12, 19, 20] ,
[0, 2, 3, 6, 8, 9, 10, 11, 12, 19, 20] ,
[0, 2, 3, 6, 8, 9, 10, 11, 16, 18, 19, 20] ,
[0, 2, 3, 6, 8, 9, 10, 11, 16, 18, 20] ,
[0, 2, 3, 6, 8, 9, 10, 11, 16, 19, 20] ,
[0, 2, 3, 6, 8, 9, 10, 12, 19, 20] ,
[0, 2, 3, 6, 8, 9, 10, 13, 15, 16, 18, 19, 20] ,
[0, 2, 3, 6, 8, 9, 10, 13, 15, 16, 18, 20] ,
[0, 2, 3, 6, 8, 9, 10, 13, 15, 16, 19, 20] ,
[0, 2, 3, 6, 8, 9, 10, 13, 15, 18, 19, 20] ,
[0, 2, 3, 6, 8, 9, 10, 13, 15, 18, 20] ,
[0, 2, 3, 6, 8, 9, 10, 13, 20] ,
[0, 2, 3, 6, 8, 9, 12, 19, 20] ,
[0, 2, 3, 6, 9, 10, 11, 12, 19, 20] ,
[0, 2, 3, 6, 9, 10, 11, 16, 18, 19, 20] ,
[0, 2, 3, 6, 9, 10, 11, 16, 18, 20] ,
[0, 2, 3, 6, 9, 10, 11, 16, 19, 20] ,
[0, 2, 3, 6, 9, 10, 12, 19, 20] ,
[0, 2, 3, 6, 9, 10, 13, 15, 16, 18, 19, 20] ,
[0, 2, 3, 6, 9, 10, 13, 15, 16, 18, 20] ,
[0, 2, 3, 6, 9, 10, 13, 15, 16, 19, 20] ,
[0, 2, 3, 6, 9, 10, 13, 15, 18, 19, 20] ,
[0, 2, 3, 6, 9, 10, 13, 15, 18, 20] ,
[0, 2, 3, 6, 9, 10, 13, 20] ,
[0, 2, 3, 6, 9, 12, 19, 20] ,
[0, 2, 4, 5, 6, 7, 9, 10, 11, 12, 19, 20] ,
[0, 2, 4, 5, 6, 7, 9, 10, 11, 16, 18, 19, 20] ,
[0, 2, 4, 5, 6, 7, 9, 10, 11, 16, 18, 20] ,
[0, 2, 4, 5, 6, 7, 9, 10, 11, 16, 19, 20] ,
[0, 2, 4, 5, 6, 7, 9, 10, 12, 19, 20] ,
[0, 2, 4, 5, 6, 7, 9, 10, 13, 15, 16, 18, 19, 20] ,
[0, 2, 4, 5, 6, 7, 9, 10, 13, 15, 16, 18, 20] ,
[0, 2, 4, 5, 6, 7, 9, 10, 13, 15, 16, 19, 20] ,
[0, 2, 4, 5, 6, 7, 9, 10, 13, 15, 18, 19, 20] ,
[0, 2, 4, 5, 6, 7, 9, 10, 13, 15, 18, 20] ,
[0, 2, 4, 5, 6, 7, 9, 10, 13, 20] ,
[0, 2, 4, 5, 6, 7, 9, 12, 19, 20] ,
[0, 2, 4, 5, 6, 8, 9, 10, 11, 12, 19, 20] ,
[0, 2, 4, 5, 6, 8, 9, 10, 11, 16, 18, 19, 20] ,
[0, 2, 4, 5, 6, 8, 9, 10, 11, 16, 18, 20] ,
[0, 2, 4, 5, 6, 8, 9, 10, 11, 16, 19, 20] ,
[0, 2, 4, 5, 6, 8, 9, 10, 12, 19, 20] ,
[0, 2, 4, 5, 6, 8, 9, 10, 13, 15, 16, 18, 19, 20] ,
[0, 2, 4, 5, 6, 8, 9, 10, 13, 15, 16, 18, 20] ,
[0, 2, 4, 5, 6, 8, 9, 10, 13, 15, 16, 19, 20] ,
[0, 2, 4, 5, 6, 8, 9, 10, 13, 15, 18, 19, 20] ,
[0, 2, 4, 5, 6, 8, 9, 10, 13, 15, 18, 20] ,
[0, 2, 4, 5, 6, 8, 9, 10, 13, 20] ,
[0, 2, 4, 5, 6, 8, 9, 12, 19, 20] ,
[0, 2, 4, 5, 6, 9, 10, 11, 12, 19, 20] ,
[0, 2, 4, 5, 6, 9, 10, 11, 16, 18, 19, 20] ,
[0, 2, 4, 5, 6, 9, 10, 11, 16, 18, 20] ,
[0, 2, 4, 5, 6, 9, 10, 11, 16, 19, 20] ,
[0, 2, 4, 5, 6, 9, 10, 12, 19, 20] ,
[0, 2, 4, 5, 6, 9, 10, 13, 15, 16, 18, 19, 20] ,
[0, 2, 4, 5, 6, 9, 10, 13, 15, 16, 18, 20] ,
[0, 2, 4, 5, 6, 9, 10, 13, 15, 16, 19, 20] ,
[0, 2, 4, 5, 6, 9, 10, 13, 15, 18, 19, 20] ,
[0, 2, 4, 5, 6, 9, 10, 13, 15, 18, 20] ,
[0, 2, 4, 5, 6, 9, 10, 13, 20] ,
[0, 2, 4, 5, 6, 9, 12, 19, 20] ,
[0, 2, 4, 5, 7, 9, 10, 11, 12, 19, 20] ,
[0, 2, 4, 5, 7, 9, 10, 11, 16, 18, 19, 20] ,
[0, 2, 4, 5, 7, 9, 10, 11, 16, 18, 20] ,
[0, 2, 4, 5, 7, 9, 10, 11, 16, 19, 20] ,
[0, 2, 4, 5, 7, 9, 10, 12, 19, 20] ,
[0, 2, 4, 5, 7, 9, 10, 13, 15, 16, 18, 19, 20] ,
[0, 2, 4, 5, 7, 9, 10, 13, 15, 16, 18, 20] ,
[0, 2, 4, 5, 7, 9, 10, 13, 15, 16, 19, 20] ,
[0, 2, 4, 5, 7, 9, 10, 13, 15, 18, 19, 20] ,
[0, 2, 4, 5, 7, 9, 10, 13, 15, 18, 20] ,
[0, 2, 4, 5, 7, 9, 10, 13, 20] ,
[0, 2, 4, 5, 7, 9, 12, 19, 20] ,
[0, 2, 4, 6, 7, 9, 10, 11, 12, 19, 20] ,
[0, 2, 4, 6, 7, 9, 10, 11, 16, 18, 19, 20] ,
[0, 2, 4, 6, 7, 9, 10, 11, 16, 18, 20] ,
[0, 2, 4, 6, 7, 9, 10, 11, 16, 19, 20] ,
[0, 2, 4, 6, 7, 9, 10, 12, 19, 20] ,
[0, 2, 4, 6, 7, 9, 10, 13, 15, 16, 18, 19, 20] ,
[0, 2, 4, 6, 7, 9, 10, 13, 15, 16, 18, 20] ,
[0, 2, 4, 6, 7, 9, 10, 13, 15, 16, 19, 20] ,
[0, 2, 4, 6, 7, 9, 10, 13, 15, 18, 19, 20] ,
[0, 2, 4, 6, 7, 9, 10, 13, 15, 18, 20] ,
[0, 2, 4, 6, 7, 9, 10, 13, 20] ,
[0, 2, 4, 6, 7, 9, 12, 19, 20] ,
[0, 2, 4, 6, 8, 9, 10, 11, 12, 19, 20] ,
[0, 2, 4, 6, 8, 9, 10, 11, 16, 18, 19, 20] ,
[0, 2, 4, 6, 8, 9, 10, 11, 16, 18, 20] ,
[0, 2, 4, 6, 8, 9, 10, 11, 16, 19, 20] ,
[0, 2, 4, 6, 8, 9, 10, 12, 19, 20] ,
[0, 2, 4, 6, 8, 9, 10, 13, 15, 16, 18, 19, 20] ,
[0, 2, 4, 6, 8, 9, 10, 13, 15, 16, 18, 20] ,
[0, 2, 4, 6, 8, 9, 10, 13, 15, 16, 19, 20] ,
[0, 2, 4, 6, 8, 9, 10, 13, 15, 18, 19, 20] ,
[0, 2, 4, 6, 8, 9, 10, 13, 15, 18, 20] ,
[0, 2, 4, 6, 8, 9, 10, 13, 20] ,
[0, 2, 4, 6, 8, 9, 12, 19, 20] ,
[0, 2, 4, 6, 9, 10, 11, 12, 19, 20] ,
[0, 2, 4, 6, 9, 10, 11, 16, 18, 19, 20] ,
[0, 2, 4, 6, 9, 10, 11, 16, 18, 20] ,
[0, 2, 4, 6, 9, 10, 11, 16, 19, 20] ,
[0, 2, 4, 6, 9, 10, 12, 19, 20] ,
[0, 2, 4, 6, 9, 10, 13, 15, 16, 18, 19, 20] ,
[0, 2, 4, 6, 9, 10, 13, 15, 16, 18, 20] ,
[0, 2, 4, 6, 9, 10, 13, 15, 16, 19, 20] ,
[0, 2, 4, 6, 9, 10, 13, 15, 18, 19, 20] ,
[0, 2, 4, 6, 9, 10, 13, 15, 18, 20] ,
[0, 2, 4, 6, 9, 10, 13, 20] ,
[0, 2, 4, 6, 9, 12, 19, 20]]


g.addEdge(9, 12)
g.addEdge(10, 11)
g.addEdge(10, 12)
g.addEdge(10, 13)
g.addEdge(11,12)
g.addEdge(11, 16)
g.addEdge(12, 19)
g.addEdge(13, 15)
g.addEdge(13, 20)
g.addEdge(14, 17)
g.addEdge(14, 19)
g.addEdge(14, 20)
g.addEdge(15, 16)
g.addEdge(15, 18)
g.addEdge(16, 18)
g.addEdge(16, 19)
g.addEdge(17, 18)
g.addEdge(18, 19)
g.addEdge(18, 20)
g.addEdge(19, 20)
