# Supplementary material for: Modified graph-based algorithm to analyze security threats in IoT
Source: PeerJ Comput Sci. 2023 Dec 8;9:e1743. doi: 10.7717/peerj-cs.1743 (PMC10773926; doi:10.7717/peerj-cs.1743)
Supplement: Supplemental Information 1 [file peerj-cs-09-1743-s001.zip › dfs_solution.py]

from collections import defaultdict
import math
#import numpy
import datetime as dt
import time

class Graph:
    liste = []
    total = 0
    global emp
    emp=""
    def __init__(self, vertices, pList):
        # No. of vertices
        self.V = vertices
        self.pList = pList
        self.adjDict = dict()
         
        # default dictionary to store graph
        self.graph = defaultdict(list)
  
    # function to add an edge to graph
    def addEdge(self, u, v):
        self.graph[u].append(v)
        if (self.adjDict.get(u)):
            self.adjDict[u] += 1
        else:
            self.adjDict[u] = 1
        
    #Algorithm I
    def printAllPathsUtil(self, src, dest, visited, path, t, hop):
        #emp = list()
        global emp
        visited[src]= True
        path.append(src)
        hop +=1
        if src == dest:
            #emp.append(path)
            dize = list()
            for j in path:
                dize.append(str(j))
            #birlestir="-".join(dize)
            #emp=emp+"!"+birlestir
            print("Path", path)
            print("Num of hop: ", hop-1)
            t.append(hop-1)
            t.append("threat")
            
                                     
        else:
            for i in self.graph[src]:                
                if visited[i]== False:
                    self.printAllPathsUtil(i, dest, visited, path, t, hop)

        path.pop()
        visited[src]= False
        
 
    def countPaths(self, src, dest):
 
        visited = [False] * self.V
        pathCount = [0]
        self.countPathsUtil(src, dest, visited, pathCount)
        return pathCount[0]
 
   
    def countPathsUtil(self, src, dest, visited, pathCount):
        visited[src] = True
 
        if (src == dest):
            pathCount[0] += 1
 
        else:
 
            i = 0
            while i < len(self.graph[src]):
                if (not visited[self.graph[src][i]]):
                    self.countPathsUtil(self.graph[src][i], dest, visited, pathCount)
                i += 1
 
        visited[src] = False
  
    # Prints all paths from 's' to 'd'
    def printAllPaths(self, src, dest):

        t = list()
        hop = 0
        visited =[False]*(self.V)
        path = []
        self.printAllPathsUtil(src, dest, visited, path, t, hop)
        
        
    #Algorithm II
    def findValues(self, listOfPath, threat, numOfPath):
        totalHop = 0
        avgHop = 0
        minHop = math.inf
        maxHop = -math.inf
        minThreat = math.inf
        maxThreat = -math.inf

        for path in listOfPath:
            if minHop > len(path)-1:
                minHop = len(path)-1
            if maxHop < len(path)-1:
                maxHop = len(path)-1
            totalHop += (len(path)-1)
            
        avgHop = totalHop/numOfPath
        print("Total Hop Count: ", totalHop)
        print("Avg Hop Count: ", avgHop)

    #Algorithms IV and V are merged.        
    def reducePathByHop(self, listOfPath, hopThreshold):
        remainingPaths = []
        removedPaths = []
        
        for path in listOfPath:
            if (len(path)-1 > hopThreshold):
                remainingPaths.append(path)
            else:
                removedPaths.append(path)
        print("Remaining paths: ", remainingPaths)
        print("Removed paths: ", removedPaths)
        print("Kalan elm:", len(remainingPaths))
        print("Cikan elm", len(removedPaths))


    #Algorithm VI
    def findHotSpots(self, alpha):
        hotSpotDict = dict()
        for i in range(self.V):
            hotSpotDict[i] = [self.adjDict.get(i), "threatName", alpha]
        return hotSpotDict
           
  
# Create a graph given in the above diagram
liste = list()
myList = [[0, 1, 3, 4, 5, 6, 8], [0, 1, 3, 4, 5, 7, 6, 8], [0, 1, 3, 4, 5, 7, 8],
          [0, 2, 3, 4, 5, 6, 8], [0, 2, 3, 4, 5, 7, 6, 8], [0, 2, 3, 4, 5, 7, 8]]

g = Graph(11, liste)
g.addEdge(0, 1)
g.addEdge(0, 2)
g.addEdge(1, 2)
g.addEdge(1, 4)
g.addEdge(2, 3)
g.addEdge(2, 4)
g.addEdge(3, 4)
g.addEdge(3, 6)
g.addEdge(4, 5)
g.addEdge(4, 6)
g.addEdge(5, 6)
g.addEdge(5, 7)
g.addEdge(6, 7)
g.addEdge(6, 8)
g.addEdge(6, 9)
g.addEdge(7, 9)
g.addEdge(8, 9)
"""
g = Graph(10, liste)
g.addEdge(0, 1)
g.addEdge(0, 2)
g.addEdge(1, 3)
g.addEdge(2, 3)
g.addEdge(3, 4)
g.addEdge(4, 5)
g.addEdge(5, 6)
g.addEdge(5, 7)
g.addEdge(7, 6)
g.addEdge(6, 8)
g.addEdge(7, 8)
g.addEdge(8, 9)
"""
s = 0 ; d = 9
print("Following are all different paths from % d to % d :" %(s, d))
start = time.time()

i=0

g.printAllPaths(s, d)
end = time.time()
print("The time of execution of above program is :", end-start)
total = g.countPaths(s, d)
total = len(myList)
print("Total Path:" , total)
g.findValues(myList, "threat", total)
g.reducePathByHop(myList, 6)
print("--------------------")


#print(g.adjDict)
print(g.findHotSpots(3))
