# Supplementary material for: Modified graph-based algorithm to analyze security threats in IoT
Source: PeerJ Comput Sci. 2023 Dec 8;9:e1743. doi: 10.7717/peerj-cs.1743 (PMC10773926; doi:10.7717/peerj-cs.1743)
Supplement: Supplemental Information 1 [file peerj-cs-09-1743-s001.zip › graph.py]

from node import *
class Graph:
    def __init__(self):
        self.nodes = {}

    def add_nodes(self, nodeList):
        for node in nodeList:
            self.nodes[node] = node.nbList

    def get_node_list(self):
        for k,v in g.nodes.items():
            for vv in v:
                print(k.nodeName, vv.nodeName)


    def add_edge(self, node_from, node_to):
        self.nodes[node_from.nodeName] = node_from.nbList
        self.nodes[node_to.nodeName] = node_to.nbList
    
    def add_edges(self, edgeList):
        for edge in edgeList:
            self.add_edge(edge[0], edge[1])
        
    def edge_list(self):
        if len(self.nodes) >= 1:
            for key in self.nodes.keys():
                print(str(key.nodeName) + " : " + str(self.nodes[key]))
        else:
            return dict()

    
    def ListPossibleAttackPaths(self, t, src, hop, path, dest):
        for node in src.nbList:
            path[hop] = node
            if (node == dest):
                path[++hop] = node
                t.append(hop)
                t.append("th")
                t.append(path)

            #recursive call.
            self.ListPossibleAttackPaths(t, node, hop+1, path, dest)
        return t
        
        


    
node1 = Node('A')
node2 = Node('B')
node3 = Node('C')
node4 = Node('D')

node5 = Node('E')
node6 = Node('F')
node7 = Node('G')
node8 = Node('H')
node9 = Node('K')

g = Graph()
g.add_nodes([node1, node2, node3, node4, node5, node6, node7, node8, node9])

node1.add_neighbors([node2, node3])
node2.add_neighbors([node4])
node3.add_neighbors([node4])
node4.add_neighbors([node5])
node5.add_neighbors([node6, node7])
node6.add_neighbors([node7, node8])
node7.add_neighbors([node9])
node8.add_neighbors([node7, node9])

t = list()
path = [None]*8
visited = [False]*8
l = g.ListPossibleAttackPaths(t, node1, 0, path, node8)

"""for elm in l[2]:
    if elm == None:
       break
    print(elm.nodeName)"""
